# Supplementary material for: Enhancing transcriptome expression quantification through accurate assignment of long RNA sequencing reads with TranSigner
Source: Genome Biol. 2025 Aug 28;26:257. doi: 10.1186/s13059-025-03723-2 (PMC12392579; doi:10.1186/s13059-025-03723-2)
Supplement: Supplementary file 1 — Additional file 1. Supplementary Tables S1– S16. Includes table descriptions. [file 13059_2025_3723_MOESM1_ESM.xlsx]

## Sheet: Table Descriptions
Table	Description
S1	A table containing per-sample SCC, PCC, and RMSE values between expected and estimated read counts outputted by TranSigner, Oarfish, NanoCount, Bambu, IsoQuant, and Flair when they are provided either with the full RefSeq or origin annotation and simulated ONT data. Bambu, IsoQuant, and Flair were run with their transcript identification disabled. IsoQuant was excluded from the origin annotation …
S2	A table containing per-sample sensitivity, precision, F1, and percent assigned values for read assignments or assignment probabilities outputted by TranSigner, Oarfish, Bambu, IsoQuant, and Flair when they are provided either with the full RefSeq or origin annotation and simulated ONT data. Bambu, IsoQuant, and Flair were run with their transcript identification disabled. IsoQuant was excluded fr…
S3	A table containing per-sample sensitivity, precision, and F1 scores for the assemblies generated by StringTie, Flair, Bambu, and IsoQuant when they are provided sampled guides and simulated ONT data. Metric values were computed against the set of ground truth transcripts IsoQuant was run only one with 50% complete guide annotatinos due to its excessive run time. A sample refers to a guide annotat…
S4	A table containing sensitivity, precision, and F1 scores for the assemblies generated by StringTie, Flair, Bambu, and IsoQuant when they are run with either full or zero percent guides and in their de novo modes. Flair was excluded from the de novo runs as it doesn't offer this functionality. Average and standard deviation (SD) values are shown in columns M ~ O and P ~ R, respectively.
S5	A table containing per-sample SCC, PCC, and RMSE values between expected and estimated read counts outputted by TranSigner, Oarfish, NanoCount, Bambu, IsoQuant, and Flair when they are provided sampled guides and simulated ONT data. Bambu, IsoQuant, and Flair were run with their transcript identification disabled. IsoQuant was run only once with 50% complete guide annotations due to its excessive…
S6	A table containing per-sample SCC, PCC, and RMSE values between expected and estimated read counts outputted by Bambu, Bambu + TranSigner, Flair, Flair + TranSigner, IsoQuant, and IsoQuant + TranSigner when they are provided sampled guides and simulated ONT data. See Supplementary Table S8 for StringTie + TranSigner metric values. IsoQuant and IsoQuant + TranSigner were run only once with 50% com…
S7	A table containing per-sample SCC, PCC, and RMSE values between expected and estimated per-transcript coverages outputted by StringTie and StringTie + TranSigner when they are provided sampled guides and simulated ONT data. A sample refers to a guide annotation sampling for a read set. Average and standard deviation (SD) values are shown in columns AE ~ AG and AH ~ AJ, respectively.
S8	A table containing per-sample sensitivity, precision, F1 and percent assigned values for read assignments or assignment probabilities outputted by Bambu, Bambu + TranSigner, Flair, Flair + TranSigner, IsoQuant, and IsoQuant + TranSigner when they are provided sampled guides and simulated ONT data. See Supplementary Table S9 for StringTie + TranSigner metric values. IsoQuant and IsoQuant + TranSig…
S9	A table containing per-sample SCC, PCC, and RMSE values between expected and estimated read counts outputted by StringTie + TranSigner, StringTie + Oarfish, StringTie + NanoCount, StringTie + Bambu, and StringTie + Flair when they are provided sampled guides and simulated ONT data. Bambu, IsoQuant, and Flair were run with their transcript identification disabled. A sample refers to a guide annota…
S10	A table containing per-sample sensitivity, precision, F1, and percent assigned values for read assignments or assignment probabilities outputted by StringTie + TranSigner, StringTie + Oarfish, StringTie + NanoCount, StringTie + Bambu, and StringTie + Flair when they are provided sampled guides and simulated ONT data. Bambu, IsoQuant, and Flair were run with their transcript identification disable…
S11	A table containing per-sample SCC and PCC values between expected and estimated CPM values outputted by Bambu, TranSigner, Oarfish, and StringTie + TranSigner. Bambu (with its identification disabled), TranSigner, and Oarfish were run with the sequin transcript identities known (i.e., with sequin annotation). Bambu (with its identification enabled) and StringTie + TranSigner were run with the seq…
S12	A table containing per-pair SCC values between short and long read-derived abundances (i.e., short read-derived TPM and long read-derived CPM values) estimated by StringTie, StringTie + TranSigner, StringTie + Oarfish, and StringTie + NanoCount given pairs of short and long read RNA-seq data on the same biological sample obtained from human cell lines. Long read data was generated using several d…
S13	A table containing per-pair SCC values between short and long read-derived abundances (i.e., short read-derived TPM and long read-derived CPM values) estimated by StringTie, StringTie + TranSigner, StringTie + Oarfish, and StringTie + NanoCount given pairs of short and long read RNA-seq data on the same biological sample obtained from mouse and arabidopsis. Average and standard deviation (SD) val…
S14	A table containing SCC, PCC, and RMSE values between expected and estimates read counts, including the false positives, after removing all read count estimates < 1. The filtering was done using awk and only the top five quantification-only tools (NanoCount, Oarfish, Oarfish (cov), TranSigner, TranSigner (psw)) were included. This analysis only used a single simulated ONT direct RNA read set (set …
S15	A table containing SCC, PCC, and RMSE values between expected and estimated read counts outputted by TranSigner when different push strategies are employed to obtain hard 1-to-1 assignments for processing simulated ONT data. Results for when the sampling (i.e., sampling from weighted discrete distribution) and naïve (i.e., assignment to transcripts with maximum read fractions allocated) strategie…
S16	A table containing the SCC, PCC, and SSE values obtained from evaluating TranSigner, Oarfish, NanoCount, Bambu, IsoQuant, and FLAIR's quantifiction accuracies when these tools are run on the simulated ONT direct RNA reads set #1 and full RefSeq annotation. Unlike the correlation analyses performed in other supplementary tables, these metric values come from an analysis that includes false positiv…

## Sheet: Table S1
			Set 1			Set 2			Set 3			Mean			Stdev
		Tools	SCC	PCC	RMSE	SCC	PCC	RMSE	SCC	PCC	RMSE	SCC	PCC	RMSE	SCC	PCC	RMSE
ONT dRNA	Full	TranSigner	0.888858	0.933813	1580.55	0.888885	0.933423	1578.86	0.888375	0.933231	1579.65	0.888706	0.933489	1579.68	0.000286835	0.000296264	0.845028
3 sets		TranSigner (psw)	0.911011	0.950936	1505.51	0.913357	0.952151	1502.45	0.911055	0.950952	1504.35	0.911808	0.951346	1504.1	0.00134174	0.000697183	1.54072
		Oarfish (cov)	0.908118	0.948216	1560.19	0.910865	0.94958	1557.33	0.908983	0.948815	1559.64	0.909322	0.94887	1559.05	0.00140463	0.000683413	1.5144
		Oarfish	0.889185	0.930362	1635.09	0.856412	0.909622	1632.77	0.889577	0.929999	1635.26	0.878391	0.923328	1634.37	0.0190358	0.0118709	1.38988
		NanoCount	0.666363	0.801972	2923.59	0.663758	0.799903	2924.28	0.666389	0.801136	2926.44	0.665503	0.801004	2924.77	0.00151113	0.00104097	1.48629
		NanoCount (no filter)	0.705847	0.791068	2362.05	0.705914	0.790234	2356.04	0.706729	0.791557	2363.94	0.706163	0.790953	2360.68	0.000491002	0.00066918	4.12606
		Bambu (quant only)	0.85135	0.907701	2095.2	0.856013	0.911323	2996.78	0.850024	0.907748	2143.8	0.852463	0.908924	2411.93	0.00314527	0.00207787	507.081
		IsoQuant (quant only)	0.774641	0.874325	1664.23	0.779357	0.875767	1661.93	0.773016	0.873551	1664.2	0.775671	0.874547	1663.45	0.00329379	0.00112456	1.32009
		Flair (quant only)	0.756443	0.861335	2019.3	0.758738	0.862008	2015.39	0.754843	0.860655	2017.17	0.756675	0.861333	2017.29	0.00195762	0.000676851	1.95484
	Origin	TranSigner (psw)	0.931781	0.960001	1505.5	0.933169	0.960705	1502.45	0.925598	0.955382	1504.73	0.930182	0.958696	1504.23	0.00403083	0.00289169	1.58676
		Oarfish (cov)	0.929129	0.958685	1559.85	0.930456	0.959431	1557.02	0.930368	0.959442	1559.33	0.929985	0.959186	1558.73	0.000741938	0.000433909	1.50484
		NanoCount	0.683888	0.814675	2918.9	0.679847	0.811949	2919.54	0.744617	0.803975	2314.18	0.702784	0.810199	2717.54	0.0362848	0.00556026	349.319
		NanoCount (no filter)	0.74421	0.803813	2311.89	0.74192	0.801896	2304.52	0.683594	0.813881	2921.73	0.723241	0.80653	2512.71	0.0343548	0.00643746	354.239
		Bambu (quant only)	0.893724	0.927141	2070.51	0.895663	0.929207	2966.29	0.892048	0.92664	3350.36	0.893812	0.927663	2795.72	0.00180916	0.0013609	656.753
		Flair (quant only)	0.820203	0.887765	2014.36	0.821221	0.888087	2010.81	0.837415	0.894289	2012.58	0.82628	0.890047	2012.58	0.00965712	0.00367722	1.77512
ONT cDNA	Full	TranSigner	0.831139	0.900427	1881.41	0.833496	0.901991	1883.03				0.832318	0.901209	1882.22	0.00166653	0.001106	1.14412
2 sets		TranSigner (psw)	0.861753	0.921929	1790.62	0.863373	0.922484	1793.67				0.862563	0.922206	1792.15	0.00114555	0.000392191	2.15453
		Oarfish (cov)	0.85979	0.919389	1864.72	0.862022	0.920477	1866.87				0.860906	0.919933	1865.8	0.00157821	0.000769046	1.51826
		Oarfish	0.832038	0.898125	1903.45	0.833067	0.898893	1905.37				0.832553	0.898509	1904.41	0.000727882	0.000543431	1.35332
		NanoCount	0.835309	0.891984	3334.69	0.837308	0.892828	3337.09				0.836308	0.892406	3335.89	0.00141372	0.000596934	1.69875
		NanoCount (no filter)	0.698468	0.787516	5813.42	0.69868	0.787376	5809.88				0.698574	0.787446	5811.65	0.00015024	9.90254e-05	2.50291
		Bambu (quant only)	0.788629	0.864596	5186.66	0.794529	0.868253	5185.8				0.791579	0.866424	5186.23	0.00417156	0.00258635	0.609503
		IsoQuant (quant only)	0.713506	0.835374	5169.57	0.716133	0.836097	5170.53				0.714819	0.835736	5170.05	0.0018573	0.000511454	0.678429
		Flair (quant only)	0.710857	0.837314	2830.16	0.713343	0.838408	2831.26				0.7121	0.837861	2830.71	0.0017574	0.000773784	0.774773
	Origin	TranSigner (psw)	0.87442	0.924948	1790.57	0.874229	0.924865	1793.63				0.874325	0.924907	1792.1	0.000135556	5.89098e-05	2.16149
		Oarfish (cov)	0.870324	0.922838	1864.6	0.871126	0.923466	1866.76				0.870725	0.923152	1865.68	0.000567259	0.00044423	1.52579
		NanoCount	0.841681	0.891382	3339.84	0.843447	0.892033	3342.2				0.842564	0.891708	3341.02	0.00124846	0.0004604	1.66963
		NanoCount (no filter)	0.697278	0.778235	5813.27	0.697217	0.777903	5809.76				0.697247	0.778069	5811.51	4.29288e-05	0.00023462	2.48675
		Bambu (quant only)	0.802543	0.864563	5186.81	0.806229	0.867355	5186.65				0.804386	0.865959	5186.73	0.00260653	0.00197451	0.111546
		Flair (quant only)	0.730588	0.84244	2829.11	0.731761	0.842994	2830.25				0.731175	0.842717	2829.68	0.000829584	0.000391293	0.804293
Delta	ONT dRNA	TranSigner (psw)	0.0207702	0.00906532	-0.00614488	0.0198122	0.00855326	-0.00592203	0.0145422	0.00442998	0.380608	0.0183749	0.00734952	0.122847	0.00335357	0.00254133	0.223228
		Oarfish (cov)	0.0210117	0.0104691	-0.341069	0.0195913	0.00985192	-0.314232	0.0213848	0.0106268	-0.312064	0.0206626	0.0103159	-0.322455	0.000946373	0.000409502	0.0161566
		NanoCount	0.0175252	0.0127027	-4.68256	0.0160882	0.0120458	-4.73671	0.078228	0.00283846	-612.252	0.0372805	0.00919566	-207.224	0.0354689	0.00551529	350.765
		NanoCount (no filter)	0.0383631	0.0127456	-50.1627	0.0360058	0.0116625	-51.5205	-0.0231352	0.0223234	557.79	0.0170779	0.0155772	152.036	0.0348455	0.00586742	351.394
		Bambu (quant only)	0.0423731	0.0194398	-24.6887	0.0396506	0.017884	-30.4921	0.0420239	0.0188919	1206.55	0.0413492	0.0187386	383.791	0.00148133	0.00078917	712.539
		Flair (quant only)	0.0637602	0.0264295	-4.93546	0.0624828	0.026079	-4.58109	0.0825722	0.0336343	-4.59294	0.0696051	0.0287143	-4.70316	0.011248	0.00426449	0.201265
	ONT cDNA	TranSigner (psw)	0.0126677	0.00301926	-0.0552128	0.010856	0.0023813	-0.045371				0.0117619	0.00270028	-0.0502919	0.00128111	0.000451101	0.00695924
		Oarfish (cov)	0.0105334	0.00344884	-0.117272	0.00910366	0.00298948	-0.106615				0.00981851	0.00321916	-0.111943	0.00101095	0.000324816	0.00753522
		NanoCount	0.00637251	-0.000601663	5.14801	0.00613881	-0.00079475	5.10682				0.00625566	-0.000698207	5.12741	0.000165252	0.000136533	0.0291212
		NanoCount (no filter)	-0.00118993	-0.00928047	-0.145504	-0.00146311	-0.00947223	-0.122655				-0.00132652	-0.00937635	-0.13408	0.000193169	0.000135595	0.016157
		Bambu (quant only)	0.0139136	-3.28084e-05	0.152068	0.0117003	-0.00089809	0.856286				0.0128069	-0.000465449	0.504177	0.00156503	0.000611847	0.497957
		Flair (quant only)	0.0197309	0.00512634	-1.04921	0.0184188	0.00458541	-1.00746				0.0190748	0.00485588	-1.02834	0.000927812	0.000382491	0.0295205

## Sheet: Table S2
			Set 1					Set 2					Set 3					Mean				Stdev
		Tools	Sensitivity	Precision	F1	% assigned	N	Sensitivity	Precision	F1	% assigned	N	Sensitivity	Precision	F1	% assigned	N	Sensitivity	Precision	F1	% assigned	Sensitivity	Precision	F1	% assigned
ONT dRNA	Full	TranSigner	0.932132	0.966539	0.949023	0.964402	10172667	0.931942	0.966297	0.948808	0.964447	10172667	0.932048	0.966417	0.948922	0.964436	10172667	0.93204	0.966418	0.948918	0.964428	9.50039e-05	0.00012104	0.000107523	2.3691e-05
3 sets		TranSigner (psw)	0.947115	0.982075	0.964278	0.964402	10172667	0.947107	0.98202	0.964248	0.964447	10172667	0.947041	0.981963	0.964186	0.964436	10172667	0.947088	0.98202	0.964237	0.964428	4.06773e-05	5.60064e-05	4.70908e-05	2.3691e-05
		Oarfish (cov)	0.889654	0.922493	0.905776	0.964402	10172667	0.889764	0.922563	0.905867	0.964447	10172667	0.889679	0.922486	0.905785	0.964436	10172667	0.889699	0.922514	0.905809	0.964428	5.75083e-05	4.27739e-05	4.98732e-05	2.3691e-05
		Oarfish	0.87213	0.904322	0.887934	0.964402	10172667	0.872186	0.904348	0.887976	0.964436	10172667	0.889471	0.922226	0.905552	0.964482	10172667	0.877929	0.910299	0.893821	0.96444	0.00999579	0.0103294	0.0101599	4.05504e-05
		Bambu (quant only)	0.756617	0.974236	0.851746	0.776626	10172667	0.759061	0.957333	0.846745	0.792891	10172667	0.750317	0.972714	0.847163	0.771364	10172667	0.755332	0.968094	0.848551	0.780294	0.00451116	0.00935096	0.00277463	0.0112223
		IsoQuant (quant only)	0.858075	0.887635	0.872605	0.966698	10172667	0.858144	0.887259	0.872459	0.967185	10172667	0.858104	0.887712	0.872656	0.966647	10172667	0.858107	0.887535	0.872573	0.966843	3.47951e-05	0.000242111	0.000102537	0.000297208
		Flair (quant only)	0.815101	0.985729	0.892332	0.826901	10172667	0.815163	0.985648	0.892335	0.827032	10172667	0.815166	0.985783	0.892393	0.826922	10172667	0.815143	0.98572	0.892353	0.826952	3.66451e-05	6.80652e-05	3.41975e-05	7.04076e-05
	Origin	TranSigner (psw)	0.947931	0.982875	0.965087	0.964447	10172667	0.947931	0.982875	0.965087	0.964447	10172667	0.946731	0.981595	0.963847	0.964482	10172667	0.947531	0.982448	0.964674	0.964459	0.000693124	0.00073947	0.000715693	2.04318e-05
		Oarfish (cov)	0.906388	0.939801	0.922792	0.964447	10172667	0.906313	0.939685	0.922697	0.964486	10172667	0.906327	0.939703	0.922713	0.964482	10172667	0.906343	0.93973	0.922734	0.964472	3.98614e-05	6.21312e-05	5.06023e-05	2.14297e-05
		Bambu (quant only)	0.772471	0.968542	0.859466	0.797562	10172667	0.774875	0.952043	0.854371	0.813907	10172667	0.770159	0.945815	0.848996	0.814281	10172667	0.772502	0.955467	0.854278	0.808583	0.00235823	0.0117437	0.00523547	0.0095468
		Flair (quant only)	0.832324	0.988035	0.90352	0.842403	10172667	0.832256	0.987319	0.903181	0.842945	10172667	0.831989	0.987199	0.902973	0.842777	10172667	0.83219	0.987518	0.903225	0.842708	0.000177397	0.000452018	0.000276304	0.000277314
ONT cDNA	Full	TranSigner	0.884731	0.920273	0.902152	0.961378	17833504	0.884919	0.920462	0.902341	0.961387	17833504						0.884825	0.920367	0.902246	0.961382	0.000133521	0.000133381	0.000133506	5.74932e-06
2 sets		TranSigner (psw)	0.907115	0.943557	0.924977	0.961378	17833504	0.906954	0.943382	0.924809	0.961387	17833504						0.907035	0.943469	0.924893	0.961382	0.000113569	0.000123774	0.000118517	5.74932e-06
		Oarfish (cov)	0.820254	0.853207	0.836406	0.961378	17833504	0.820208	0.853152	0.836356	0.961387	17833504						0.820231	0.853179	0.836381	0.961382	3.24849e-05	3.8892e-05	3.55761e-05	5.74932e-06
		Oarfish	0.806861	0.839275	0.822749	0.961378	17833504	0.806833	0.839239	0.822717	0.961387	17833504						0.806847	0.839257	0.822733	0.961382	1.94973e-05	2.52994e-05	2.22928e-05	5.74932e-06
		Bambu (quant only)	0.606048	0.965029	0.744526	0.62801	17833504	0.606223	0.965271	0.744731	0.628034	17833504						0.606136	0.96515	0.744628	0.628022	0.000124225	0.000171236	0.000144701	1.72876e-05
		IsoQuant (quant only)	0.739816	0.795932	0.766849	0.929496	17833504	0.739868	0.795837	0.766832	0.929672	17833504						0.739842	0.795885	0.766841	0.929584	3.6685e-05	6.75391e-05	1.16442e-05	0.000124978
		Flair (quant only)	0.725805	0.984495	0.835586	0.737236	17833504	0.725773	0.984499	0.835566	0.7372	17833504						0.725789	0.984497	0.835576	0.737218	2.2799e-05	2.96231e-06	1.40421e-05	2.53763e-05
	Origin	TranSigner (psw)	0.908177	0.944623	0.926042	0.961418	17833504	0.907981	0.944404	0.925835	0.961433	17833504						0.908079	0.944513	0.925938	0.961425	0.000138615	0.000154577	0.000146338	1.05867e-05
		Oarfish	0.82781	0.86103	0.844094	0.961418	17833504	0.827802	0.861008	0.844079	0.961433	17833504						0.827806	0.861019	0.844086	0.961425	5.93072e-06	1.56497e-05	1.06033e-05	1.05867e-05
		Bambu (quant only)	0.610506	0.951586	0.743809	0.641567	17833504	0.610735	0.951976	0.744098	0.641545	17833504						0.610621	0.951781	0.743954	0.641556	0.000161933	0.000275406	0.000204318	1.55033e-05
		Flair (quant only)	0.730778	0.984857	0.839004	0.742014	17833504	0.730806	0.984861	0.839023	0.74204	17833504						0.730792	0.984859	0.839013	0.742027	1.97063e-05	2.66504e-06	1.39546e-05	1.80013e-05
Delta	ONT dRNA	TranSigner (psw)	0.000816192	0.000800034	0.00080867			0.000824479	0.000854872	0.0008394			-0.000310102	-0.000368762	-0.000338482			0.000443523	0.000428715	0.00043653		0.000652672	0.000691179	0.000671355
		Oarfish (cov)	0.016734	0.0173074	0.0170159			0.0165491	0.0171215	0.0168305			0.0166484	0.0172171	0.016928			0.0166438	0.0172153	0.0169248		9.25066e-05	9.29422e-05	9.27392e-05
		Bambu (quant only)	0.0158545	-0.00569471	0.00771996			0.0158143	-0.00528951	0.00762625			0.0198415	-0.0268994	0.00183324			0.0171701	-0.0126279	0.00572648		0.00231357	0.0123612	0.00337197
		Flair (quant only)	0.0172233	0.0023059	0.0111885			0.0170935	0.00167163	0.0108454			0.0168226	0.00141637	0.0105802			0.0170465	0.00179797	0.0108713		0.000204432	0.000458027	0.000304962
	ONT cDNA	TranSigner (psw)	0.00106223	0.00106617	0.00106454			0.00102681	0.00102261	0.00102519								0.00104452	0.00104439	0.00104487		2.50452e-05	3.08031e-05	2.78219e-05
		Oarfish (cov)	0.00755573	0.00782396	0.00768755			0.00759328	0.00785683	0.00772286								0.00757451	0.0078404	0.0077052		2.65542e-05	2.32423e-05	2.49729e-05
		Bambu (quant only)	0.00445846	-0.013443	-0.000716818			0.00451179	-0.0132956	-0.000632508								0.00448513	-0.0133693	-0.000674663		3.77076e-05	0.00010417	5.96163e-05
		Flair (quant only)	0.00497283	0.000362149	0.00341735			0.00503294	0.000361729	0.00345694								0.00500289	0.000361939	0.00343714		4.25053e-05	2.97279e-07	2.79967e-05

## Sheet: Table S3
									Set 1									Set 2									Set 3
			Mean			Stdev			Sample 1			Sample 2			Sample 3			Sample 1			Sample 2			Sample 3			Sample 1			Sample 2			Sample 3
			Sensitivity	Precision	F1	Sensitivity	Precision	F1	Sensitivity	Precision	F1	Sensitivity	Precision	F1	Sensitivity	Precision	F1	Sensitivity	Precision	F1	Sensitivity	Precision	F1	Sensitivity	Precision	F1	Sensitivity	Precision	F1	Sensitivity	Precision	F1	Sensitivity	Precision	F1
ONT dRNA	StringTie	95	54.26	77.7	67.8959	0.176383	0.166905	0.159231	60.4	77.8	68.0046	60.3	77.9	67.9793	60.4	78	68.0809	60.1	77.5	67.6999	60	77.6	67.6744	60.1	77.5	67.6999	60.4	77.6	67.9281	60.4	77.7	67.9664	60.5	77.7	68.0297
		90	53.64	77.1111	67.234	0.141421	0.164208	0.13517	59.6	77.2	67.2678	59.6	77.3	67.3058	59.7	77.4	67.4074	59.4	76.9	67.0266	59.4	77	67.0645	59.5	77	67.1282	59.7	77	67.2553	59.7	77	67.2553	59.8	77.2	67.395
		85	52.98	76.5222	66.5432	0.122474	0.164208	0.131406	59	76.7	66.6957	58.9	76.6	66.5939	59	76.8	66.7334	58.7	76.4	66.3905	58.7	76.4	66.3905	58.8	76.4	66.4544	58.8	76.4	66.4544	58.9	76.4	66.5183	59	76.6	66.6578
		80	52.38	75.9556	65.9028	0.141421	0.184681	0.15008	58.4	76.2	66.123	58.3	76.1	66.0213	58.3	76.2	66.0589	58	75.8	65.716	58	75.9	65.7535	58.1	75.7	65.7425	58.2	75.9	65.8819	58.2	75.8	65.8442	58.3	76	65.9836
		75	51.83	75.4111	65.3058	0.145297	0.2	0.153364	57.8	75.7	65.55	57.7	75.5	65.4107	57.7	75.7	65.4856	57.4	75.3	65.1427	57.4	75.3	65.1427	57.5	75.2	65.1696	57.5	75.4	65.2445	57.6	75.2	65.2337	57.7	75.4	65.3731
		70	51.32	74.8889	64.7455	0.185592	0.148805	0.162525	57.4	75.1	65.0678	57.2	75	64.9017	57	75.1	64.81	56.8	74.8	64.569	56.9	74.8	64.6336	56.9	74.8	64.6336	56.9	74.8	64.6336	57	74.7	64.6606	57.1	74.9	64.7998
		65	50.83	74.4111	64.2158	0.164148	0.169031	0.151157	56.8	74.7	64.5317	56.6	74.5	64.328	56.5	74.6	64.3005	56.2	74.4	64.0319	56.4	74.3	64.1243	56.4	74.3	64.1243	56.4	74.3	64.1243	56.5	74.2	64.1515	56.5	74.4	64.2261
		60	50.4	73.9333	63.729	0.141421	0.124642	0.124952	56.3	74.1	63.9851	56.1	74.1	63.8558	55.9	74	63.689	55.8	73.9	63.587	56	73.9	63.7167	56	73.9	63.7167	55.9	73.8	63.6148	56	73.7	63.6423	56	74	63.7538
		55	49.97	73.4778	63.2503	0.139443	0.130931	0.120312	55.8	73.6	63.4757	55.6	73.7	63.3831	55.5	73.6	63.2812	55.3	73.5	63.1141	55.6	73.4	63.2719	55.5	73.4	63.2071	55.4	73.4	63.1422	55.5	73.2	63.1329	55.5	73.5	63.2442
		50	49.56	72.9889	62.7735	0.132288	0.138873	0.101679	55.3	73.1	62.9662	55.1	73.1	62.8363	55	73.1	62.7713	54.9	73	62.6693	55.2	72.9	62.8272	55.1	73	62.7994	54.9	72.9	62.6324	55.1	72.7	62.6881	55	73.1	62.7713
		45	49.2	72.5778	62.3615	0.132288	0.150594	0.111376	54.9	72.7	62.5585	54.7	72.7	62.4284	54.6	72.7	62.3632	54.5	72.6	62.2612	54.7	72.5	62.3546	54.8	72.6	62.4565	54.5	72.4	62.1875	54.7	72.3	62.2805	54.6	72.7	62.3632
		40	48.87	72.2	61.9834	0.122474	0.172689	0.106366	54.5	72.3	62.1506	54.4	72.3	62.0856	54.3	72.4	62.0571	54.1	72.3	61.8897	54.3	72.1	61.9467	54.4	72.2	62.0487	54.2	72	61.8447	54.3	71.9	61.8727	54.2	72.3	61.9551
		35	48.51	71.8222	61.5835	0.122474	0.177281	0.114548	54.1	71.9	61.7427	54	72	61.7143	53.9	72	61.6489	53.7	71.9	61.4814	53.9	71.7	61.5387	54	71.9	61.6775	53.8	71.6	61.4367	53.9	71.5	61.4649	53.8	71.9	61.5469
		30	48.22	71.4889	61.2507	0.139443	0.175255	0.1226	53.8	71.6	61.4367	53.7	71.6	61.3714	53.5	71.6	61.2406	53.4	71.6	61.175	53.6	71.5	61.2694	53.7	71.5	61.3347	53.4	71.2	61.0286	53.6	71.2	61.159	53.5	71.6	61.2406
		25	47.94	71.1333	60.9168	0.132288	0.148805	0.100844	53.5	71.2	61.0938	53.3	71.2	60.9632	53.2	71.2	60.8977	53.2	71.3	60.9343	53.3	71.2	60.9632	53.3	71.1	60.9265	53.1	70.9	60.7224	53.4	70.9	60.9181	53.1	71.2	60.8322
		20	47.65	70.7889	60.5798	0.133333	0.148805	0.0944463	53.1	70.9	60.7224	52.9	70.9	60.5914	52.9	70.9	60.5914	52.8	70.9	60.5258	53.1	70.8	60.6857	53	70.8	60.6204	52.8	70.6	60.4162	53.1	70.5	60.5752	52.8	70.8	60.4893
		15	47.41	70.4889	60.2954	0.120185	0.155265	0.100478	52.9	70.6	60.4816	52.7	70.5	60.3141	52.6	70.6	60.2851	52.6	70.6	60.2851	52.8	70.5	60.3796	52.7	70.6	60.3507	52.6	70.3	60.1754	52.7	70.2	60.2041	52.5	70.5	60.1829
		10	47.17	70.1889	60.0109	0.12693	0.148805	0.096023	52.6	70.2	60.1388	52.5	70.3	60.1099	52.4	70.3	60.0443	52.3	70.3	59.9786	52.5	70.2	60.0733	52.4	70.3	60.0443	52.3	70	59.8692	52.5	69.9	59.9632	52.2	70.2	59.8765
		5	46.92	69.9111	59.7273	0.141421	0.145774	0.112685	52.3	69.9	59.8326	52.2	69.9	59.7671	52.1	70	59.7379	52	70	59.6721	52.3	70	59.8692	52.2	70.1	59.8401	52	69.7	59.5629	52.2	69.7	59.6938	51.9	69.9	59.57
	FLAIR	95	42.98	75.0889	58.3813	0.133333	0.116496	0.128676	48	75.2	58.5974	47.8	75.2	58.4481	47.9	75.2	58.5228	47.8	75.1	58.4179	47.7	75.2	58.3733	47.7	75	58.313	47.6	74.9	58.208	47.7	75	58.313	47.6	75	58.2382
		90	42.13	74.4889	57.4922	0.12693	0.128174	0.125346	47	74.6	57.6678	46.9	74.6	57.5924	46.9	74.5	57.5626	46.9	74.6	57.5924	46.7	74.6	57.4414	46.8	74.5	57.4872	46.7	74.3	57.3522	46.8	74.4	57.4574	46.6	74.3	57.2768
		85	41.29	73.9111	56.6142	0.164148	0.145774	0.166835	46.1	74.1	56.8388	46	74.1	56.7627	46	74	56.7333	46	74	56.7333	45.8	73.9	56.5517	45.8	73.9	56.5517	45.9	73.8	56.5985	45.7	73.7	56.4169	45.6	73.7	56.3407
		80	40.43	73.3111	55.7084	0.120185	0.185164	0.135008	45.1	73.5	55.8997	45	73.4	55.7939	44.9	73.5	55.7458	45	73.4	55.7939	44.9	73.4	55.717	44.9	73.2	55.6593	45	73.3	55.765	44.8	73	55.5246	44.7	73.1	55.4766
		75	39.63	72.7778	54.8688	0.180278	0.206588	0.189278	44.3	73	55.139	44.1	72.9	54.9554	44	72.9	54.8777	44.1	72.9	54.9554	43.9	72.8	54.7716	44.1	72.8	54.9269	44.2	72.8	55.0044	43.9	72.5	54.6864	43.7	72.4	54.5027
		70	38.82	72.1889	54.0007	0.206155	0.199553	0.210532	43.4	72.5	54.2968	43.4	72.4	54.2687	43.2	72.3	54.0842	43.2	72.1	54.0281	42.9	72.2	53.8207	43.1	72.2	53.9778	43.2	72.2	54.0562	43	71.9	53.8155	42.8	71.9	53.6586
		65	38.06	71.6333	53.1817	0.183333	0.319598	0.218277	42.5	72.1	53.4773	42.5	71.7	53.3669	42.4	71.9	53.3431	42.3	71.8	53.2365	42.1	71.6	53.023	42.3	71.5	53.1538	42.4	71.7	53.288	42.1	71.2	52.913	42	71.2	52.8339
		60	37.33	71.0333	52.3735	0.198606	0.331393	0.234627	41.7	71.4	52.6504	41.6	71.2	52.5163	41.6	71.3	52.5435	41.6	71.3	52.5435	41.3	71	52.2226	41.6	70.9	52.4345	41.5	71.1	52.4094	41.3	70.5	52.0868	41.1	70.6	51.9545
		55	36.61	70.4333	51.5712	0.17873	0.267261	0.209724	40.9	70.8	51.8482	40.9	70.7	51.8213	40.8	70.6	51.7142	40.7	70.6	51.6338	40.5	70.4	51.4193	40.7	70.3	51.5533	40.7	70.4	51.5802	40.5	70	51.3122	40.4	70.1	51.2586
		50	35.93	69.9111	50.8225	0.139443	0.223207	0.160259	40.1	70.3	51.0694	40.1	70.1	51.0165	40	69.9	50.8826	39.9	70.1	50.8544	39.7	69.8	50.613	40	69.8	50.8561	39.9	69.9	50.8016	39.8	69.6	50.6413	39.8	69.7	50.6678
		45	35.28	69.3667	50.0922	0.165831	0.292465	0.203734	39.5	69.9	50.4762	39.4	69.6	50.3163	39.2	69.3	50.0748	39.2	69.6	50.1529	39.1	69.2	49.9671	39.2	69.1	50.0225	39.2	69.4	50.1009	39	69	49.8333	39	69.2	49.8854
		40	34.65	68.7778	49.3661	0.173205	0.30706	0.209023	38.8	69.4	49.773	38.7	69	49.5877	38.6	68.8	49.454	38.4	68.9	49.3152	38.3	68.7	49.1815	38.5	68.6	49.3203	38.5	68.7	49.3461	38.4	68.4	49.1865	38.3	68.5	49.1301
		35	34.01	68.2	48.6315	0.176383	0.281577	0.208706	38.1	68.8	49.0417	38	68.4	48.8571	37.9	68.3	48.749	37.7	68.2	48.5579	37.6	68.1	48.4496	37.8	68	48.5898	37.7	68.1	48.5325	37.7	67.9	48.4816	37.6	68	48.4242
		30	33.43	67.6333	47.9529	0.212786	0.31053	0.241129	37.5	68.3	48.4168	37.3	67.7	48.0992	37.3	67.8	48.1245	37.1	67.6	47.9075	36.9	67.6	47.7405	37.2	67.5	47.9656	37.1	67.5	47.8824	37.1	67.4	47.8572	36.8	67.3	47.5819
		25	32.85	67.1222	47.2863	0.165831	0.274838	0.191094	36.8	67.7	47.6815	36.6	67.2	47.3896	36.6	67.3	47.4144	36.4	67.1	47.1969	36.3	67.1	47.1128	36.6	66.9	47.3148	36.4	66.9	47.1473	36.5	67	47.256	36.3	66.9	47.0634
		20	32.31	66.5889	46.6496	0.2	0.276457	0.221895	36.3	67.2	47.1374	36	66.7	46.7614	36	66.7	46.7614	35.7	66.5	46.4589	35.7	66.6	46.4833	36	66.4	46.6875	35.8	66.4	46.519	35.9	66.4	46.6033	35.7	66.4	46.4345
		15	31.76	66.0444	45.9993	0.190029	0.266927	0.213168	35.7	66.6	46.4833	35.3	66.1	46.0223	35.4	66.2	46.1315	35.2	66	45.913	35.1	66.1	45.852	35.4	65.9	46.0584	35.2	65.8	45.8646	35.2	65.9	45.8888	35.1	65.8	45.7796
		10	31.24	65.5444	45.3863	0.208833	0.267261	0.226233	35.1	66.1	45.852	34.7	65.5	45.3663	34.9	65.8	45.6091	34.6	65.5	45.2807	34.4	65.5	45.1091	34.8	65.4	45.4275	34.7	65.3	45.3182	34.7	65.4	45.3423	34.5	65.4	45.1712
		5	30.76	65.0778	44.8177	0.222361	0.260494	0.237697	34.6	65.6	45.3046	34.2	65.1	44.8423	34.4	65.3	45.0616	34	65.1	44.67	33.9	65	44.5602	34.3	64.9	44.8804	34.1	64.8	44.6851	34.1	65	44.7326	34	64.9	44.6229
	Bambu	95	73.79	62.7333	71.0795	0.289156	0.331393	0.255692	82.2	63.2	71.4586	82	63.1	71.3191	82.1	63.2	71.4208	81.6	62.5	70.7842	81.6	62.6	70.8483	81.7	62.7	70.95	82.1	62.4	70.9071	82.2	62.4	70.9444	82.4	62.5	71.0835
		90	71.03	60.8889	68.7418	0.286259	0.377018	0.295996	78.7	61.2	68.8555	79.2	61.4	69.1733	79.1	61.5	69.1984	78.5	60.6	68.3983	78.7	60.9	68.6652	78.7	60.8	68.6016	79.2	60.7	68.7268	78.9	60.3	68.3573	79.3	60.6	68.7002
		85	68.5	59.1222	66.5489	0.275882	0.349489	0.266683	75.9	59.4	66.6439	76.6	59.5	66.9758	76.2	59.6	66.8854	75.7	58.9	66.2516	75.8	59.2	66.4794	76.2	59.3	66.6961	76.1	58.8	66.3407	76.2	58.6	66.251	76.3	58.8	66.4166
		80	66.1	57.4889	64.4941	0.374537	0.306769	0.305846	73.4	57.8	64.6726	74.1	57.9	65.0059	73.7	57.8	64.7887	72.9	57.3	64.1654	73.1	57.6	64.4309	73.5	57.6	64.5858	73.2	57.1	64.1553	73.3	57	64.1305	73.8	57.3	64.5117
		75	63.85	55.8889	62.5227	0.430439	0.319598	0.351076	70.8	56.1	62.5986	71.8	56.4	63.175	71.2	56.3	62.8794	70.4	55.6	62.1308	70.5	55.9	62.3568	70.9	56	62.5753	70.8	55.6	62.2861	70.8	55.3	62.0974	71.3	55.8	62.6049
		70	61.73	54.3111	60.6202	0.498609	0.277424	0.367184	68.3	54.4	60.5627	69.6	54.9	61.3822	68.7	54.7	60.9058	68	54	60.1967	68	54.3	60.3827	68.8	54.4	60.7584	68.6	54.2	60.5557	68.4	53.8	60.2278	68.9	54.1	60.6096
		65	59.68	52.8	58.7889	0.385501	0.276457	0.330223	66	52.9	58.7283	67.1	53.4	59.4712	66.4	53.1	59.0099	65.7	52.5	58.3629	66.1	52.8	58.7061	66.5	53	58.9874	66.3	52.7	58.7229	66.3	52.3	58.4737	66.4	52.5	58.6375
		60	57.76	51.3889	57.0753	0.392994	0.279987	0.333302	64	51.6	57.1349	65	52	57.7778	64.3	51.7	57.3157	63.5	51.1	56.6291	64	51.4	57.0121	64.2	51.5	57.153	64.1	51.2	56.9284	64.2	50.9	56.7816	64.3	51.1	56.9451
		55	55.89	49.9444	55.3623	0.412311	0.226385	0.315614	61.7	50	55.2372	62.9	50.6	56.0835	62.1	50.1	55.4583	61.7	49.8	55.115	62.2	50.1	55.4981	61.9	50	55.3172	62	49.8	55.2343	62.6	49.6	55.3469	61.8	49.5	54.9704
		50	54.08	48.5667	53.7165	0.351584	0.169031	0.255399	59.8	48.6	53.6214	60.6	49.1	54.2472	60	48.7	53.7626	59.5	48.3	53.3182	60.2	48.7	53.8428	60	48.6	53.7017	60	48.4	53.5793	60.6	48.4	53.8172	60.1	48.3	53.5577
		45	52.4	47.2778	52.1818	0.373423	0.249285	0.275883	58	47.4	52.167	58.7	47.7	52.6314	58.3	47.4	52.288	57.6	47	51.7629	58.4	47.4	52.3282	58.3	47.6	52.4094	57.8	47	51.8435	58.7	47	52.2025	58.2	47	52.0038
		40	50.77	46.0111	50.6828	0.362093	0.302372	0.321773	56.1	46	50.5504	56.9	46.5	51.177	56.3	46.1	50.692	55.8	45.6	50.187	56.6	46.3	50.9345	56.7	46.4	51.0355	56.2	45.8	50.4698	56.8	45.8	50.7103	56.3	45.6	50.3882
		35	49.23	44.7667	49.2368	0.412311	0.285044	0.315799	54.4	44.8	49.1355	55.2	45.2	49.702	54.7	45	49.3781	54.1	44.5	48.8327	54.7	44.8	49.2575	55.1	45.2	49.6614	54.2	44.4	48.813	55.2	44.5	49.2758	54.7	44.5	49.0756
		30	47.83	43.6556	47.9345	0.433333	0.29277	0.338833	53.1	43.8	48.0037	53.6	44.1	48.3881	53	43.8	47.9628	52.5	43.3	47.4582	53.2	43.6	47.924	53.5	44.1	48.3473	52.5	43.2	47.3981	53.7	43.5	48.0648	53.2	43.5	47.8635
		25	46.47	42.5444	46.6498	0.430116	0.279987	0.325243	51.4	42.6	46.5881	52.1	43	47.1146	51.6	42.7	46.73	50.9	42.1	46.0837	52	42.7	46.8933	51.7	42.9	46.8907	51.1	42.2	46.2255	52.1	42.3	46.6913	51.8	42.4	46.631
		20	45.18	41.4778	45.4235	0.469042	0.342261	0.399301	49.9	41.4	45.2543	50.9	42.1	46.0837	50.3	41.7	45.598	49.7	41.1	44.9927	50.3	41.5	45.4782	50.3	42	45.7768	49.4	40.9	44.7499	50.7	41.3	45.5198	50.3	41.3	45.3579
		15	43.96	40.4	44.2223	0.427525	0.320435	0.356364	48.5	40.3	44.0214	49.5	40.9	44.7909	49.1	40.7	44.5071	48.3	40	43.7599	49	40.4	44.2864	48.9	40.9	44.5437	48.3	40	43.7599	49.3	40.2	44.2874	48.7	40.2	44.0436
		10	42.82	39.4333	43.1239	0.523874	0.365474	0.415989	47.3	39.5	43.0495	48.2	39.9	43.659	47.9	39.7	43.4162	47	39.1	42.6876	47.6	39.3	43.0536	47.8	40	43.5535	46.6	38.8	42.3438	48.1	39.3	43.257	47.7	39.3	43.0945
		5	41.81	38.5667	42.1448	0.444722	0.352288	0.380225	46.3	38.6	42.1008	47	39	42.6279	46.7	38.8	42.385	46.2	38.4	41.9404	46.5	38.5	42.1235	46.6	39.1	42.5218	45.5	37.9	41.3537	46.9	38.5	42.2869	46.4	38.3	41.9627
	IsoQuant	50	45.62	88.8111	64.5144	4.39984	3.71166	4.41981	62.4	98.1	76.2796	49.6	87.9	63.4159	49.2	87.6	63.0105	49.1	87.7	62.9542	49.6	87.8	63.3898	49.4	87.7	63.2003	49	87.6	62.8463	49.1	87.7	62.9542	48.8	87.2	62.5788
ONT cDNA	StringTie	95	43.8571	75.9167	61.1315	0.150555	0.083666	0.123423	51.1	75.8	61.0462	51	75.9	61.0071	51	75.9	61.0071	51.3	76	61.2537	51.3	75.9	61.2212	51.3	76	61.2537
		90	43.1429	75.2	60.3037	0.163299	0.1	0.138519	50.3	75.2	60.2798	50.2	75.2	60.208	50.1	75.1	60.104	50.5	75.3	60.4555	50.4	75.1	60.3194	50.5	75.3	60.4555
		85	42.4857	74.55	59.5438	0.150555	0.0547723	0.114158	49.5	74.5	59.4798	49.4	74.6	59.4394	49.4	74.5	59.4076	49.7	74.6	59.656	49.7	74.5	59.624	49.7	74.6	59.656
		80	41.8857	73.9833	58.8573	0.175119	0.0547723	0.128133	48.9	74	58.8869	48.7	74.1	58.7731	48.6	73.9	58.6374	49	74	58.9593	49	73.9	58.9276	49	74	58.9593
		75	41.3429	73.4167	58.2182	0.150555	0.0707107	0.118839	48.3	73.5	58.2931	48.1	73.5	58.1472	48	73.3	58.0115	48.3	73.4	58.2616	48.4	73.4	58.3343	48.3	73.4	58.2616
		70	40.7571	72.75	57.5105	0.122474	0.0447214	0.0801738	47.6	72.8	57.5628	47.4	72.9	57.4474	47.4	72.7	57.3852	47.6	72.7	57.5315	47.7	72.7	57.6045	47.6	72.7	57.5315
		65	40.2286	72.2	56.8872	0.10328	0.083666	0.0808253	47	72.3	56.9673	46.8	72.3	56.8202	46.8	72.1	56.7583	47	72.2	56.9362	47	72.1	56.9051	47	72.2	56.9362
		60	39.7429	71.6833	56.3103	0.10328	0.114018	0.0928108	46.4	71.8	56.3709	46.3	71.8	56.297	46.2	71.5	56.1308	46.4	71.7	56.3401	46.5	71.6	56.3827	46.4	71.7	56.3401
		55	39.2714	71.1167	55.7296	0.132916	0.122474	0.104049	45.9	71.3	55.8476	45.6	71.2	55.5945	45.7	71	55.6075	45.9	71.1	55.7862	45.9	71	55.7553	45.9	71.1	55.7862
		50	38.8714	70.6167	55.2307	0.083666	0.122474	0.068427	45.4	70.8	55.3239	45.2	70.7	55.1448	45.3	70.5	55.158	45.4	70.6	55.2628	45.4	70.5	55.2321	45.4	70.6	55.2628
		45	38.4571	70.0833	54.709	0.10328	0.130384	0.0881549	44.9	70.3	54.7998	44.7	70.1	54.5901	44.8	70	54.6341	44.9	70	54.7084	45	70.1	54.8132	44.9	70	54.7084
		40	38.0571	69.55	54.1995	0.0894427	0.134164	0.092396	44.5	69.8	54.35	44.3	69.5	54.1098	44.3	69.5	54.1098	44.4	69.5	54.1844	44.5	69.5	54.2588	44.4	69.5	54.1844
		35	37.7571	69.15	53.8172	0.104881	0.0894427	0.0671377	44	69.3	53.8252	43.9	69.2	53.7202	44	69.1	53.7648	44.1	69.1	53.8394	44.2	69.1	53.9139	44.1	69.1	53.8394
		30	37.4286	68.7	53.3948	0.10328	0.0707107	0.0736595	43.7	68.8	53.45	43.5	68.7	53.2701	43.6	68.7	53.345	43.7	68.7	53.4198	43.8	68.6	53.4641	43.7	68.7	53.4198
		25	37.1286	68.25	52.9971	0.0983192	0.0547723	0.0586072	43.3	68.3	52.9998	43.2	68.3	52.9248	43.2	68.3	52.9248	43.4	68.2	53.0444	43.4	68.2	53.0444	43.4	68.2	53.0444
		20	36.8143	67.8667	52.607	0.104881	0.0894427	0.0767564	42.9	68	52.6096	42.8	67.9	52.5044	42.9	67.8	52.5496	43	67.8	52.6245	43.1	67.9	52.7295	43	67.8	52.6245
		15	36.5571	67.45	52.2568	0.083666	0.0547723	0.0614133	42.7	67.5	52.3094	42.5	67.5	52.1591	42.6	67.4	52.2044	42.7	67.4	52.2794	42.7	67.5	52.3094	42.7	67.4	52.2794
		10	36.2857	67.1333	51.9241	0.0816497	0.0894427	0.0804522	42.3	67.1	51.889	42.2	67.1	51.8137	42.3	67	51.8591	42.4	67.2	51.9942	42.4	67.2	51.9942	42.4	67.2	51.9942
		5	36.0429	66.75	51.5962	0.083666	0.0547723	0.0615865	42.1	66.8	51.6489	41.9	66.8	51.4981	42	66.7	51.5437	42.1	66.7	51.6189	42.1	66.8	51.6489	42.1	66.7	51.6189
	FLAIR	95	32.7571	61.7833	47.2229	0.0752773	0.164317	0.0416094	38.1	61.9	47.1678	38.2	61.8	47.2152	38.2	62	47.2735	38.3	61.7	47.2622	38.3	61.6	47.2328	38.2	61.7	47.186
		90	32.0571	61.3333	46.4658	0.0894427	0.122474	0.0603519	37.3	61.5	46.4362	37.4	61.5	46.5137	37.3	61.3	46.3791	37.5	61.3	46.5334	37.5	61.2	46.5046	37.4	61.2	46.4276
		85	31.2857	60.8667	45.6343	0.0894427	0.0547723	0.0604511	36.4	60.9	45.5655	36.5	61	45.6718	36.4	60.9	45.5655	36.6	60.8	45.6936	36.6	60.8	45.6936	36.5	60.8	45.6156
		80	30.5571	60.3833	44.8316	0.104881	0.114018	0.0959805	35.6	60.5	44.8241	35.7	60.5	44.9033	35.6	60.4	44.7967	35.7	60.4	44.8758	35.8	60.3	44.927	35.5	60.2	44.6625
		75	29.8571	59.8833	44.0457	0.10328	0.0894427	0.0976283	34.8	59.9	44.0237	34.8	60	44.0506	34.8	59.9	44.0237	34.9	59.9	44.1036	35	59.9	44.1834	34.7	59.7	43.8896
		70	29.1571	59.35	43.2464	0.116905	0.114018	0.108824	33.9	59.3	43.1388	33.9	59.4	43.1653	34	59.3	43.2197	34.1	59.5	43.3536	34.2	59.4	43.4077	34	59.2	43.1931
		65	28.5	58.9	42.5051	0.104881	0.122474	0.111428	33.1	58.8	42.3565	33.2	58.9	42.4643	33.3	58.9	42.546	33.4	59.1	42.6798	33.3	58.9	42.546	33.2	58.8	42.4383
		60	27.8286	58.3667	41.7241	0.0816497	0.178885	0.10386	32.4	58.3	41.652	32.4	58.3	41.652	32.4	58.3	41.652	32.6	58.7	41.9194	32.5	58.3	41.7346	32.5	58.3	41.7346
		55	27.2	57.8667	40.9888	0.10328	0.134164	0.106871	31.7	57.8	40.9444	31.6	57.9	40.8858	31.7	57.8	40.9444	31.9	58.1	41.1864	31.7	57.8	40.9444	31.8	57.8	41.0277
		50	26.5571	57.3667	40.2357	0.0752773	0.151658	0.0950292	30.9	57.3	40.149	31	57.4	40.2579	30.9	57.2	40.1244	31.1	57.6	40.3914	31	57.3	40.2333	31	57.4	40.2579
		45	25.9286	56.8333	39.4842	0.0547723	0.148324	0.0700764	30.2	56.8	39.4336	30.2	56.9	39.4576	30.2	56.6	39.3853	30.3	57	39.567	30.3	56.8	39.5187	30.3	56.9	39.5429
		40	25.3286	56.3167	38.7614	0.0547723	0.158114	0.0739921	29.5	56.2	38.6908	29.5	56.4	38.7381	29.5	56.1	38.6671	29.6	56.5	38.8479	29.6	56.3	38.8005	29.6	56.4	38.8242
		35	24.7286	55.85	38.0465	0.0547723	0.167332	0.0686681	28.8	55.7	37.9683	28.8	55.9	38.0146	28.9	55.7	38.0551	28.9	56.1	38.148	28.8	55.8	37.9915	28.9	55.9	38.1017
		30	24.1429	55.3	37.3231	0.0516398	0.1	0.0571912	28.1	55.2	37.2418	28.1	55.3	37.2645	28.2	55.2	37.3295	28.2	55.4	37.3751	28.2	55.3	37.3523	28.2	55.4	37.3751
		25	23.5857	54.8	36.6369	0.0752773	0.130384	0.09176	27.4	54.6	36.4888	27.6	54.9	36.7331	27.5	54.7	36.5998	27.5	54.9	36.6444	27.6	54.9	36.7331	27.5	54.8	36.6221
		20	23.0571	54.3	35.9771	0.0632456	0.164317	0.0819064	26.8	54.1	35.8438	26.9	54.4	35.999	26.9	54.2	35.9551	26.9	54.5	36.0209	27	54.4	36.0885	26.9	54.2	35.9551
		15	22.5143	53.8	35.2992	0.0516398	0.2	0.0773572	26.2	53.6	35.196	26.3	53.8	35.3293	26.3	53.7	35.3078	26.3	54.1	35.3938	26.3	53.9	35.3509	26.2	53.7	35.2175
		10	22.0143	53.3	34.6635	0.0408248	0.2	0.0659759	25.6	53.1	34.5454	25.7	53.3	34.6787	25.7	53.1	34.6363	25.7	53.5	34.721	25.7	53.5	34.721	25.7	53.3	34.6787
		5	21.5286	52.7833	34.037	0.0408248	0.181659	0.0659099	25.1	52.6	33.9835	25.1	52.9	34.0459	25.1	52.6	33.9835	25.2	53	34.1586	25.1	52.9	34.0459	25.1	52.7	34.0044
	Bambu	95	65.2	69.8	72.7986	1.55778	1.50997	1.45748	76.8	70.4	73.4609	76.9	70.3	73.452	72.9	67	69.8256	76.6	70.4	73.3693	76.7	70.3	73.3607	76.5	70.4	73.3233
		90	62.4571	68.1167	70.4116	1.41091	1.42232	1.34318	73.4	68.6	70.9189	73.6	68.5	70.9585	70	65.5	67.6753	73.5	68.8	71.0724	73.5	68.7	71.019	73.2	68.6	70.8254
		85	59.9286	66.4833	68.1567	1.43027	1.40178	1.34519	70.5	66.9	68.6528	70.6	66.9	68.7002	67	63.9	65.4133	70.5	67.2	68.8105	70.5	67	68.7055	70.4	67	68.6579
		80	57.5857	64.9167	66.0305	1.2703	1.36858	1.2528	67.7	65.3	66.4783	67.7	65.3	66.4783	64.6	62.4	63.4809	67.8	65.6	66.6819	67.5	65.4	66.4334	67.8	65.5	66.6302
		75	55.2857	63.35	63.9198	1.22801	1.32401	1.21467	65	63.7	64.3434	64.9	63.8	64.3453	62	60.9	61.4451	65.1	64	64.5453	65.1	63.8	64.4434	64.9	63.9	64.3961
		70	53.1571	61.7333	61.8745	1.13739	1.32023	1.16664	62.6	62	62.2986	62.4	62.2	62.2998	59.7	59.3	59.4993	62.5	62.4	62.45	62.4	62.1	62.2496	62.5	62.4	62.45
		65	51.0714	60.1333	59.857	1.07595	1.31034	1.13766	59.9	60.3	60.0993	60	60.7	60.348	57.4	57.7	57.5496	60.2	60.8	60.4985	60.1	60.6	60.349	59.9	60.7	60.2973
		60	49.1143	58.5333	57.9099	1.03344	1.251	1.09447	57.6	58.6	58.0957	57.8	59.2	58.4916	55.2	56.2	55.6955	57.6	59.1	58.3404	57.8	58.9	58.3448	57.8	59.2	58.4916
		55	47.3	56.9833	56.0688	0.923941	1.17558	0.998633	55.5	57.1	56.2886	55.6	57.5	56.534	53.3	54.8	54.0396	55.5	57.5	56.4823	55.6	57.5	56.534	55.6	57.5	56.534
		50	45.5571	55.4833	54.2916	0.911592	1.13358	0.96978	53.4	55.6	54.4778	53.5	55.9	54.6737	51.3	53.4	52.3289	53.5	56	54.7215	53.5	55.9	54.6737	53.7	56.1	54.8738
		45	43.9286	54.0333	52.6045	0.731437	1.15456	0.883329	51.4	54.2	52.7629	51.4	54.5	52.9046	49.8	51.9	50.8283	51.4	54.4	52.8575	51.8	54.5	53.1157	51.7	54.7	53.1577
		40	42.4143	52.65	51.0173	0.842417	1.10589	0.917379	49.8	52.9	51.3032	49.7	53.1	51.3438	47.8	50.6	49.1602	49.6	53	51.2437	50.1	53	51.5092	49.9	53.3	51.544
		35	40.8714	51.2833	49.4174	0.875024	1.07005	0.910888	47.9	51.6	49.6812	47.8	51.7	49.6736	46	49.3	47.5929	47.7	51.6	49.5734	48.5	51.6	50.002	48.2	51.9	49.9816
		30	39.4429	49.8667	47.8639	0.773089	1.13358	0.880449	46.3	50.2	48.1712	46.2	50.2	48.117	44.5	47.8	46.091	46	50.3	48.054	46.6	50.1	48.2867	46.5	50.6	48.4634
		25	38.0714	48.5333	46.3833	0.679461	1.05688	0.795762	44.8	49	46.806	44.4	48.8	46.4961	43.1	46.6	44.7817	44.5	48.9	46.5964	45	48.8	46.823	44.7	49.1	46.7968
		20	36.7714	47.2167	44.9545	0.712741	1.03102	0.806756	43.1	47.6	45.2384	43.3	47.6	45.3483	41.5	45.3	43.3168	43	47.6	45.1832	43.5	47.5	45.4121	43	47.7	45.2282
		15	35.5571	46.0167	43.632	0.614546	0.986408	0.728749	41.7	46.4	43.9246	41.5	46.3	43.7688	40.3	44.2	42.16	41.7	46.4	43.9246	42.1	46.3	44.1002	41.6	46.5	43.9137
		10	34.2857	44.7333	42.2338	0.565685	0.986408	0.705634	40.2	45.1	42.5093	40	45.1	42.3972	38.9	42.9	40.8022	40.3	45.1	42.5651	40.5	45	42.6316	40.1	45.2	42.4975
		5	33.1714	43.5667	40.9886	0.384708	0.852643	0.545424	38.9	44	41.2931	38.6	43.8	41.0359	38	42	39.9	38.9	43.8	41.2048	39.1	43.9	41.3612	38.7	43.9	41.1363
	IsoQuant	50	32.9857	92.7	54.4012	0.132916	0.187083	0.164001	38.4	92.7	54.3048	38.6	92.7	54.5045	38.7	92.9	54.6388	38.4	92.8		38.4	92.4	54.2532	38.4	92.7	54.3048

## Sheet: Table S4
			Set 1			Set 2			Set 3			Mean			Stdev
			Sensitivity	Precision	F1	Sensitivity	Precision	F1	Sensitivity	Precision	F1	Sensitivity	Precision	F1	Sensitivity	Precision	F1
ONT dRNA	IsoQuant	100	65.5	97.1	78.2294	65.1	97.1	77.9434	65.1	97.1	77.9434	65.2333	97.1	78.0387	0.23094	1.74047e-14	10.9784
		0	25.1	63	35.8978	25.3	63.1	36.1183	24.9	62.8	35.6607	25.1	62.9667	35.8923	0.2	0.152753	15.4687
		Denovo	29.9	94.9	45.4729	30.1	95.3	45.7501	29.8	95.2	45.3914	29.9333	95.1333	45.5381	0.152753	0.208167	28.6303
	Stringtie	100	61.2	78.8	68.8937	60.9	78.4	68.5508	61.3	78.6	68.8803	61.1333	78.6	68.7749	0.208167	0.2	5.70551
		0	47.9	64.2	54.8649	47.9	64.1	54.8284	47.7	64.1	54.6971	47.8333	64.1333	54.7968	0.11547	0.057735	5.34245
		Denovo	44.2	69.9	54.1557	44.3	70.1	54.2907	44	70.2	54.0946	44.1667	70.0667	54.1803	0.152753	0.152753	9.22446
	Bambu	100	85.5	65.3	74.0471	85.1	64.7	73.5109	85.7	64.5	73.6039	85.4333	64.8333	73.7206	0.305505	0.416333	5.36394
		0	25.9	20.4	22.8233	25.7	20.4	22.7453	25.2	19.8	22.176	25.6	20.2	22.5816	0.360555	0.34641	1.72345
		Denovo	34.5	45.5	39.2437	34.7	45.5	39.3728	34.3	45.2	39.0028	34.5	45.4	39.2064	0.2	0.173205	3.4022
	Flair	100	48.8	75.7	59.3439	48.7	75.7	59.2699	48.7	75.6	59.2393	48.7333	75.6667	59.2844	0.057735	0.057735	9.40688
		0	22.8	52.6	31.8111	22.5	51.8	31.3728	22.5	51.8	31.3728	22.6	52.0667	31.5189	0.173205	0.46188	11.6692
		Denovo
ONT cDNA	IsoQuant	100	51.2	98.5	67.3774	50.9	98.4	67.0939				51.05	98.45	67.2357	0.212132	0.0707107	0.200477
		0	18.7	72.6	29.7398	18.8	72.4	29.8491				18.75	72.5	29.7944	0.0707107	0.141421	0.0773319
		Denovo	19.4	93.7	32.1447	19.6	93.5	32.4067				19.5	93.6	32.2757	0.141421	0.141421	0.185311
	Stringtie	100	52	77	62.0775	52.2	77	62.2198				52.1	77	62.1487	0.141421	0	0.100618
		0	36.9	59.3	45.4921	37.3	59.5	45.8543				37.1	59.4	45.6732	0.282843	0.141421	0.256142
		Denovo	34.9	64.9	45.391	34.9	65.2	45.4641				34.9	65.05	45.4276	0	0.212132	0.0517276
	Bambu	100	80.5	72	76.0131	80.2	72.2	75.99				80.35	72.1	76.0016	0.212132	0.141421	0.016326
		0	16.1	17.5	16.7708	16.2	17.6	16.871				16.15	17.55	16.8209	0.0707107	0.0707107	0.0708327
		Denovo	18.4	38	24.7943	18.3	37.8	24.661				18.35	37.9	24.7276	0.0707107	0.141421	0.0943024
	Flair	100	39	62.4	48	39.1	62.1	47.9864				39.05	62.25	47.9932	0.0707107	0.212132	0.00964237
		0	11.1	34.7	16.8197	11.3	35.4	17.1315				11.2	35.05	16.9756	0.141421	0.494975	0.220495
		Denovo

## Sheet: Table S5
			Set 1									Set 2									Set 3
			Sample 1			Sample 2			Sample 3			Sample 1			Sample 2			Sample 3			Sample 1			Sample 2			Sample 3			Mean			Stdev
			SCC	PCC	RMSE	SCC	PCC	RMSE	SCC	PCC	RMSE	SCC	PCC	RMSE	SCC	PCC	RMSE	SCC	PCC	RMSE	SCC	PCC	RMSE	SCC	PCC	RMSE	SCC	PCC	RMSE	SCC	PCC	RMSE	SCC	PCC	RMSE
ONT dRNA	Oarfish	95	0.829913	0.888692	1743.88	0.83191	0.885735	2124.34	0.828153	0.888346	1605.31	0.803664	0.869023	2528.92	0.805031	0.870871	3038.66	0.80484	0.867978	1816.01	0.803664	0.871284	1579.45	0.801094	0.868593	1784.41	0.800262	0.863168	1691.22	0.812059	0.874854	1990.25	0.0135723	0.00985857	493.342
3 sets		90	0.756608	0.831604	1811.39	0.758293	0.824267	2475.52	0.756482	0.831057	3828.14	0.743198	0.821167	2556.08	0.738309	0.814096	3185.16	0.742259	0.818012	1885.53	0.743884	0.820274	3202.67	0.741795	0.81869	15335.8	0.736048	0.810109	2012.22	0.74632	0.82103	4032.5	0.00847664	0.00711815	4293.04
		85	0.692173	0.781878	1893.72	0.691635	0.770976	2600.35	0.69259	0.782119	3846.84	0.692384	0.778969	2674.63	0.680948	0.766338	3188.56	0.687534	0.772913	1923.11	0.686708	0.773652	3262.12	0.685239	0.772439	15348.9	0.676987	0.757946	15376.5	0.687355	0.773026	5568.3	0.00556454	0.00769277	5587.69
		80	0.633605	0.733779	2065.93	0.637707	0.725375	2899.11	0.631169	0.732398	4276.89	0.638534	0.735663	2863.55	0.630184	0.722083	15578.8	0.634337	0.729931	2025.34	0.637207	0.733942	3344.93	0.633753	0.731689	15351	0.627186	0.719868	15378.1	0.633743	0.729414	7087.07	0.0037638	0.00563619	6297.36
		75	0.582678	0.693358	2203.84	0.584637	0.682588	2947.65	0.580429	0.696265	4404.97	0.592708	0.700268	3092.01	0.581183	0.681927	15574.5	0.587543	0.690125	3571.42	0.590258	0.696399	3427.89	0.590138	0.69332	15394.3	0.580675	0.680089	15397.8	0.585583	0.690482	7334.94	0.00469772	0.00728155	6118.08
		70	0.53423	0.655778	2504.59	0.537356	0.645409	2972.22	0.537308	0.663591	4411.29	0.547395	0.661842	3120.31	0.535563	0.64204	15615.2	0.54199	0.651512	3601.49	0.542186	0.651691	3315.28	0.544824	0.65102	15434	0.533578	0.638471	15470.9	0.539381	0.651262	7382.81	0.00489537	0.00842268	6114.56
		65	0.496895	0.62601	3177.97	0.495662	0.614179	2981.81	0.497828	0.633344	4412.19	0.506642	0.625964	3324.77	0.495639	0.608063	15708.9	0.506712	0.623745	3812.66	0.50554	0.617572	3515.11	0.506396	0.620918	15439.4	0.49544	0.609099	15478.7	0.500751	0.619877	7539.06	0.00534672	0.00840826	6016.68
		60	0.458354	0.595848	3197.79	0.457408	0.585653	3351.79	0.456468	0.600273	4791.59	0.472624	0.594565	3344.83	0.4577	0.574054	15733.9	0.475536	0.599996	3813.41	0.467244	0.5846	3632.42	0.47008	0.592671	15438.5	0.459235	0.578626	15481.4	0.46385	0.589587	7642.85	0.00749336	0.00933941	5949.82
		55	0.423059	0.564924	5010.16	0.425571	0.559266	3417.84	0.423296	0.572469	4879.84	0.432952	0.558641	3462.76	0.423545	0.544128	15766.8	0.442538	0.575129	3845.23	0.437445	0.556793	3658.19	0.431965	0.554542	15916.1	0.429904	0.555595	15566.9	0.430031	0.560165	7947.09	0.00688848	0.00950077	5879.96
		50	0.390323	0.538276	5008.57	0.396279	0.534389	4075.65	0.391544	0.54666	4123.36	0.403318	0.534272	3419.45	0.386643	0.508876	16147.9	0.410823	0.545126	3861.09	0.407942	0.533755	3658.89	0.404284	0.530335	16068.1	0.397802	0.526615	15575.6	0.398773	0.533145	7993.19	0.00835359	0.0111536	5970.84
		45	0.362943	0.515174	5020.85	0.36341	0.50842	4078.04	0.361108	0.521062	15793.4	0.377284	0.51122	3506.89	0.36001	0.487178	16146.1	0.380646	0.51558	4290.34	0.380836	0.510542	3686.02	0.375844	0.506529	16083.9	0.372266	0.502738	15579.2	0.370483	0.508716	9353.85	0.00861014	0.00971678	6227.05
		40	0.337721	0.493933	5013.88	0.336752	0.484604	4111.62	0.339706	0.501416	15800.4	0.352412	0.489992	3554.04	0.334709	0.465414	16140.4	0.356468	0.493286	4324.57	0.352942	0.48706	3690.73	0.349319	0.483466	16084.7	0.347854	0.479057	15696.3	0.34532	0.48647	9379.62	0.00814216	0.0103022	6229.55
		35	0.316084	0.475167	16026.9	0.312392	0.466202	4106.55	0.315918	0.47978	15804	0.328608	0.466768	5320.02	0.310267	0.443742	16179.8	0.331059	0.468569	4432.26	0.326432	0.463916	3753.84	0.325545	0.461797	16079.2	0.322595	0.456403	15698.7	0.320989	0.464705	10822.4	0.00750875	0.0104617	6105.26
		30	0.293898	0.454479	16030	0.290635	0.446569	4108.26	0.293569	0.460045	15808.4	0.307006	0.446532	5313.19	0.289123	0.42577	16183.2	0.307796	0.448896	4444.46	0.301912	0.440092	3772.49	0.300736	0.438951	16081.7	0.298733	0.435142	15700.8	0.298156	0.444053	10827	0.00679772	0.0103425	6103.15
		25	0.272833	0.435327	16032.9	0.267421	0.424022	4111.04	0.268699	0.436862	15824.6	0.285602	0.427398	5314.44	0.267593	0.405874	16184.1	0.287573	0.429756	4974.42	0.280857	0.42209	3757.08	0.280484	0.419399	16121.3	0.281666	0.419496	15701.6	0.27697	0.424469	10891.3	0.00791414	0.00942116	6044.19
		20	0.256698	0.421563	16187.5	0.247411	0.404374	4171.19	0.246422	0.416406	15827.1	0.264691	0.407698	5322.74	0.245482	0.384435	16190	0.268382	0.412906	5019.49	0.260746	0.405837	3763.29	0.258471	0.398196	16129.7	0.263034	0.404041	15702	0.256815	0.406162	10923.7	0.00849701	0.0108011	6046.87
		15	0.238774	0.401343	16212.8	0.228066	0.38499	4265.68	0.230892	0.401352	15828	0.244796	0.389495	5349.23	0.226963	0.365441	16194.4	0.25275	0.398265	4996.91	0.243363	0.391259	3765	0.238623	0.380663	16134.4	0.242514	0.382851	15706.1	0.238527	0.388406	10939.2	0.00853233	0.0115725	6037.42
		10	0.221285	0.383324	16213.3	0.211428	0.367915	4299.72	0.216167	0.385383	15881.1	0.227341	0.37192	5358.97	0.209046	0.346287	16201.4	0.234414	0.380583	5001.54	0.227665	0.373617	5115.25	0.22296	0.36549	16137.4	0.228461	0.369577	15718.1	0.222085	0.371566	11103	0.00845174	0.0117686	5851.75
		5	0.206716	0.366845	16208.2	0.200323	0.357262	4306.36	0.204964	0.373747	16032	0.21224	0.356923	5625.64	0.196591	0.334147	16203.5	0.220542	0.368969	5065.51	0.210518	0.354789	5355.35	0.211007	0.352181	16137.5	0.212715	0.35066	15870.9	0.208402	0.35728	11200.5	0.00717109	0.0117822	5810
	TranSigner	95	0.829437	0.890943	1695.09	0.831658	0.88833	2088.82	0.828412	0.891028	1552.57	0.804121	0.870342	2497.8	0.80778	0.874477	3011.64	0.80567	0.869596	1762.58	0.805602	0.873122	1525.37	0.802928	0.870529	1736.7	0.801918	0.864865	1637.38	0.813058	0.877026	1945.33	0.0127211	0.0101813	503.465
		90	0.752944	0.83324	1763.69	0.75492	0.82617	2444.97	0.753886	0.833401	3806.39	0.741533	0.821942	2525.28	0.736055	0.816955	3159.41	0.740528	0.819531	1834.12	0.742642	0.823455	3181.31	0.740915	0.822173	15337.9	0.73555	0.81158	1969.67	0.74433	0.823161	4002.53	0.00758295	0.00710507	4306.54
		85	0.686222	0.783356	1848.15	0.685863	0.772404	2572.13	0.68749	0.78416	3825.2	0.689423	0.779615	2645.94	0.674188	0.768383	3162.82	0.683698	0.774264	1872.79	0.681707	0.776244	3241.15	0.680178	0.775445	15350.6	0.671011	0.760236	15378.3	0.682198	0.774901	5544.13	0.0061817	0.00746431	5603.33
		80	0.625487	0.734809	2024.22	0.630506	0.726764	2875.19	0.619822	0.735324	4258.5	0.630443	0.736961	2832.37	0.620492	0.723969	15581.3	0.628594	0.730966	1977.57	0.628755	0.736089	3324.51	0.625276	0.734323	15350.3	0.619928	0.720937	15379.8	0.625478	0.731127	7067.08	0.00444513	0.00585431	6314.04
		75	0.568007	0.695327	2165.76	0.575542	0.683923	2923.89	0.565738	0.698651	4387.21	0.582052	0.701132	3063.37	0.568945	0.683262	15576.5	0.580322	0.691039	3544.51	0.579062	0.698175	3407.92	0.578076	0.695687	15393.7	0.571333	0.680637	15399.5	0.574342	0.691981	7318.04	0.00597092	0.00759992	6131.92
		70	0.517336	0.657276	2471.23	0.526702	0.646428	2948.34	0.519855	0.66552	4393.57	0.534476	0.662559	3091.81	0.521298	0.642792	15616.2	0.533641	0.6524	3574.75	0.527949	0.652906	3291.8	0.530468	0.652975	15432.8	0.521767	0.638628	15472.7	0.525943	0.652387	7365.92	0.00619799	0.00878455	6127.9
		65	0.485015	0.626599	3151.79	0.483948	0.615142	2958.05	0.47907	0.635088	4394.47	0.49252	0.626601	3297.48	0.479048	0.608634	15710.3	0.496876	0.624318	3787.38	0.489446	0.618099	3493.34	0.490976	0.622385	15438	0.482712	0.609422	15480.5	0.486623	0.620699	7523.48	0.00618756	0.00868186	6028.92
		60	0.445395	0.596386	3171.78	0.444865	0.586455	3332.06	0.435586	0.601504	4777.26	0.456578	0.594948	3317.7	0.439063	0.574763	15735.7	0.464886	0.600557	3788.26	0.448844	0.58475	3611.44	0.453066	0.594084	15437.2	0.444878	0.578632	15483.2	0.448129	0.590231	7628.28	0.00898096	0.00953143	5961.51
		55	0.409664	0.565575	4995.56	0.411966	0.560026	3398.48	0.400996	0.573137	4865.92	0.415499	0.558746	3436.56	0.412424	0.544556	15768.7	0.430998	0.575723	3820.3	0.419458	0.556712	3635.44	0.414627	0.555696	15915.6	0.414718	0.555406	15569	0.414483	0.56062	7933.95	0.00801797	0.00960434	5890.96
		50	0.376094	0.538752	4994.03	0.381832	0.53491	4059.68	0.368487	0.547263	4104.52	0.384127	0.534096	3396.53	0.374933	0.509263	16149.7	0.398348	0.545712	3836.15	0.389183	0.533429	3636.16	0.385351	0.53137	16067.9	0.381755	0.526307	15577.8	0.382234	0.533456	7980.27	0.00867218	0.0112483	5981.6
		45	0.348899	0.515612	5006.36	0.349385	0.509091	4062.08	0.337125	0.521443	15793.4	0.35725	0.511128	3484.54	0.347716	0.487547	16147.8	0.367424	0.516189	4270.11	0.360231	0.509395	3666.93	0.356406	0.507171	16083.6	0.354956	0.502356	15581.4	0.353266	0.508882	9344.02	0.00868199	0.00976285	6237.32
		40	0.322282	0.493959	4999.4	0.322544	0.485118	4095.89	0.31544	0.501523	15800.4	0.330861	0.489701	3531.99	0.321775	0.46544	16143	0.342798	0.494313	4304.45	0.330863	0.485733	3671.67	0.328612	0.484082	16084.4	0.329867	0.478604	15698.2	0.327227	0.486497	9369.93	0.00784865	0.0104091	6239.83
		35	0.300576	0.475317	16029.4	0.297212	0.466487	4090.79	0.292239	0.47996	15803.9	0.316444	0.466274	5304.77	0.297035	0.443908	16182.4	0.317689	0.469773	4412.68	0.314425	0.462882	3736.65	0.304272	0.462472	16078.9	0.304769	0.456001	15700.7	0.304962	0.464786	10815.6	0.00927272	0.0105664	6114.9
		30	0.278667	0.45449	16032.5	0.274889	0.446922	4092.5	0.26936	0.460187	15808.2	0.295266	0.446318	5298.04	0.27518	0.425587	16185.8	0.294368	0.449927	4424.95	0.289117	0.439008	3755.44	0.279055	0.439452	16081.5	0.280819	0.434486	15702.7	0.281858	0.444042	10820.2	0.0090654	0.0105845	6112.75
		25	0.257297	0.43494	16036.2	0.252099	0.424385	4095.4	0.245261	0.437157	15824.4	0.273616	0.427204	5299.3	0.253128	0.40576	16186.7	0.273216	0.430371	4958.16	0.267726	0.421075	3739.94	0.258251	0.419858	16121.3	0.263228	0.418959	15703.4	0.260425	0.424412	10885	0.00978375	0.00952675	6053.45
		20	0.240822	0.421226	16190.9	0.232155	0.404379	4153.82	0.223814	0.416682	15826.9	0.252498	0.407108	5307.62	0.231338	0.384162	16192.6	0.254049	0.413648	5003.37	0.247823	0.404781	3746.17	0.235767	0.398554	16129.7	0.244409	0.40346	15703.8	0.240297	0.406	10917.2	0.0103112	0.0108889	6056.36
		15	0.222562	0.401033	16216.4	0.212554	0.384656	4251.44	0.207848	0.401741	15827.8	0.232045	0.389014	5335.02	0.212878	0.365148	16196.8	0.237755	0.398727	4983.95	0.229957	0.390134	3747.9	0.215204	0.381052	16134.7	0.22338	0.382205	15708.2	0.221576	0.38819	10933.6	0.0101975	0.0116954	6046.06
		10	0.205603	0.383239	16216.9	0.196163	0.367578	4282.38	0.193379	0.385472	15880.9	0.214323	0.371308	5344.78	0.194261	0.34614	16203.8	0.219678	0.381165	4989.14	0.214138	0.372388	5102.46	0.200097	0.366	16137.7	0.215822	0.369128	15720.4	0.20594	0.37138	11097.6	0.0102949	0.0118401	5860.16
		5	0.191384	0.366835	16211.8	0.185454	0.35718	4289.03	0.182265	0.37362	16031.9	0.199299	0.356415	5614.41	0.181983	0.333881	16205.9	0.205979	0.369418	5053.27	0.196451	0.353288	5343.13	0.187672	0.352371	16137.8	0.199637	0.350156	15873.2	0.192236	0.357018	11195.6	0.00853965	0.0119587	5817.97
	NanoCount	95	0.619254	0.770797	3019.83	0.621318	0.767282	3262.98	0.618193	0.77011	2935.21	0.615893	0.765017	3334.14	0.616758	0.766974	3909.28	0.614899	0.762708	3025.89	0.618406	0.769372	2943.65	0.616896	0.767752	3036.66	0.615544	0.615544	2972.51	0.617462	0.750617	3160.02	0.00203195	0.0507151	313.784
		90	0.575627	0.739649	3037.89	0.575551	0.729454	3350.89	0.575666	0.738077	4352.86	0.576776	0.738316	3346.5	0.570237	0.732366	3973.04	0.572596	0.733642	3046.05	0.577842	0.737034	3812.86	0.57744	0.738461	15394.6	0.571208	0.571208	3151.33	0.574771	0.717578	4829.56	0.00275454	0.054993	3987.61
		85	0.53657	0.711319	3076.84	0.535846	0.697309	3431.73	0.537546	0.709678	4358.02	0.542179	0.71167	3394.47	0.5331	0.702875	3974.57	0.535122	0.705544	3036.96	0.538898	0.707538	3853.16	0.538534	0.709747	15403.8	0.530832	0.530832	15423.2	0.536514	0.68739	6216.97	0.00334001	0.0588883	5231.17
		80	0.500025	0.67862	3170.6	0.50412	0.667902	3626.85	0.499694	0.677173	4735.21	0.504897	0.682676	3491.92	0.498506	0.673748	15625	0.49968	0.677676	3090.22	0.505419	0.682413	3903.8	0.503479	0.683457	15404.8	0.497347	0.497347	15425.6	0.501463	0.65789	7608.22	0.00301292	0.060403	5927.09
		75	0.468416	0.65201	3249.56	0.470369	0.638522	3682.88	0.467183	0.65424	4847.75	0.474435	0.65985	3541.27	0.46566	0.647191	15628.3	0.467134	0.650145	4250.94	0.474288	0.657537	3974.67	0.474093	0.656795	15430.8	0.464736	0.464736	15444.5	0.46959	0.631225	7783.41	0.0038509	0.0627613	5806.1
		70	0.437354	0.626734	3298.9	0.440397	0.613046	3694.82	0.441088	0.633676	4852.29	0.443475	0.63191	3564.23	0.432855	0.616266	15658.5	0.436352	0.623035	4271.11	0.441372	0.624813	3994.52	0.442884	0.624137	15458.7	0.433205	0.433205	15469.2	0.438776	0.60298	7806.92	0.00399473	0.0640034	5808.46
		65	0.416925	0.605369	3822.6	0.413798	0.592426	3696.69	0.41706	0.613153	4852.7	0.416043	0.607393	3728.34	0.405895	0.591436	15704.4	0.413705	0.604348	4485.1	0.416325	0.598893	4148.55	0.417035	0.602481	15463.3	0.408451	0.408451	15485.7	0.413915	0.580439	7931.93	0.00408125	0.0648662	5726.72
		60	0.391855	0.582571	3834.05	0.388936	0.571557	3875.34	0.390315	0.588357	5241.02	0.392681	0.583608	3739.17	0.380168	0.56726	15723.9	0.394866	0.587692	4485.43	0.389138	0.574767	4237.4	0.390856	0.582224	15462.8	0.38371	0.38371	15486.7	0.389169	0.557972	8009.53	0.00456937	0.0657429	5679.4
		55	0.369111	0.559237	5373.68	0.368517	0.55163	3909.78	0.368985	0.567243	5306.03	0.364432	0.555232	3833.48	0.3581	0.544746	15753.6	0.37287	0.571133	4505.37	0.367903	0.551952	4244.98	0.362891	0.552056	15723.5	0.365108	0.365108	15529.8	0.366435	0.535371	8242.24	0.00432097	0.0643757	5595.73
		50	0.34944	0.540218	5372.05	0.350037	0.532652	4457.03	0.347596	0.548738	4713.49	0.34647	0.538933	3833.94	0.333047	0.517078	16081.7	0.35273	0.548806	4516.83	0.348119	0.535724	4245.82	0.345174	0.533674	15866.4	0.34343	0.34343	15536.9	0.346227	0.515473	8291.56	0.00564878	0.0652096	5668.71
		45	0.331244	0.522675	5380.03	0.327883	0.514184	4458.76	0.327735	0.530679	15827	0.329622	0.52072	3902.04	0.315664	0.499814	16083.4	0.330888	0.524654	4858.69	0.328974	0.518356	4269.13	0.326336	0.516172	15879.4	0.324701	0.324701	15539.6	0.327005	0.496884	9577.56	0.00473623	0.0651293	5948.96
		40	0.313275	0.505986	5375.48	0.309812	0.494967	4468.23	0.313905	0.514026	15832.7	0.312671	0.503969	3927.68	0.297693	0.481644	16086.1	0.315078	0.507286	4883.14	0.308979	0.501226	4270.96	0.308768	0.499805	15879.9	0.307709	0.307709	15684.1	0.309765	0.479624	9600.91	0.0052167	0.0651004	5962.1
		35	0.298784	0.492222	16017.3	0.293172	0.480737	4468.3	0.29801	0.496329	15834.8	0.296438	0.483912	5418.95	0.281709	0.46572	16122.8	0.296979	0.48658	4959.5	0.291691	0.483823	4319.17	0.29395	0.483037	15877.8	0.288773	0.288773	15684.5	0.293278	0.462348	10967	0.00540279	0.0656377	5867.84
		30	0.284151	0.474645	16020	0.277497	0.463771	4470.6	0.281874	0.479346	15839.1	0.282539	0.467699	5409.87	0.268838	0.451597	16124.6	0.281302	0.47166	4960.59	0.27573	0.46441	4331	0.276214	0.463863	15879.7	0.272142	0.272142	15687.3	0.27781	0.445459	10969.2	0.00513421	0.0654702	5868.2
		25	0.268367	0.458023	16022	0.260102	0.444867	4434.64	0.263613	0.460665	15854.6	0.267633	0.452407	5410.76	0.254651	0.436409	16124.4	0.269096	0.457863	5404.34	0.261051	0.451133	4312.89	0.262481	0.445813	15888.4	0.26085	0.26085	15688.2	0.263094	0.429781	11015.6	0.00467076	0.0638103	5823.37
		20	0.256744	0.445403	16165.2	0.24596	0.427386	4480.66	0.246806	0.442708	15855.9	0.253521	0.435942	5417.36	0.240009	0.420191	16129.2	0.257649	0.445642	5416.67	0.247241	0.438428	4317.5	0.247718	0.428391	15895	0.248172	0.248172	15688.5	0.249314	0.414696	11040.7	0.00564195	0.0630565	5830.87
		15	0.242525	0.426651	16188	0.23188	0.408662	4569.36	0.234927	0.42844	15856.1	0.240889	0.421179	5422.68	0.228659	0.403083	16132.1	0.24759	0.432326	5423.2	0.236252	0.425869	4318.98	0.235033	0.415114	15898.8	0.233673	0.233673	15691.7	0.236825	0.399444	11055.7	0.00584271	0.0629055	5820.38
		10	0.2287	0.409301	16188.9	0.219466	0.39285	4600.66	0.223775	0.413403	15919.4	0.230736	0.407225	5426.81	0.215963	0.386154	16134.1	0.235883	0.418056	5425.59	0.226373	0.409206	5375.37	0.224243	0.402808	15901.4	0.22374	0.22374	15704.2	0.225431	0.384749	11186.3	0.00592872	0.0611903	5679.42
		5	0.217178	0.393482	16187	0.211731	0.381897	4604.28	0.21422	0.402358	16060	0.221637	0.395496	5214.49	0.207401	0.375349	16135.5	0.226939	0.408465	5458.82	0.214456	0.391238	5596.51	0.215606	0.390694	15901.4	0.211838	0.211838	15855.3	0.215667	0.372313	11223.7	0.00577724	0.060976	5704.26
	NanoCount (no filter)	95	0.635513	0.74522	2519.78	0.636488	0.740534	2766.8	0.633209	0.743437	2413.44	0.632319	0.738163	2849.99	0.634849	0.740587	3523.82	0.631739	0.737515	2574.26	0.633209	0.743711	2405.77	0.628465	0.739468	2557.56	0.630772	0.734591	2459.08	0.632951	0.740359	2674.5	0.00248863	0.00337998	352.686
		90	0.571288	0.702195	2535.42	0.571753	0.691648	2983.55	0.570747	0.699601	4215.25	0.574037	0.700491	2871.45	0.566909	0.692895	3606.41	0.569285	0.696244	2608.1	0.57349	0.701573	3427.74	0.566972	0.698294	15439.4	0.565623	0.689109	2701.59	0.570012	0.696894	4487.65	0.00300335	0.00470046	4143.11
		85	0.514437	0.664377	2573.38	0.51355	0.648106	3078.33	0.51387	0.661749	4225.52	0.524512	0.665758	2938.4	0.512151	0.654609	3602.79	0.514583	0.658471	2564.62	0.516971	0.662869	3461.89	0.512085	0.66022	15391.7	0.504278	0.645978	15473.9	0.514048	0.658015	5923.4	0.0052638	0.00705044	5416.38
		80	0.462474	0.625944	2677.33	0.468332	0.612617	3331.44	0.458843	0.622133	4617.32	0.472255	0.630223	3110.17	0.460321	0.619886	15666.3	0.464316	0.624188	2619.69	0.469904	0.631466	3520.46	0.462612	0.627778	15390.5	0.45677	0.616317	15473.6	0.463981	0.623395	7378.54	0.00522633	0.00630737	6126.41
		75	0.419223	0.594194	2754.43	0.421083	0.577299	3319.36	0.41399	0.594201	4735.67	0.428738	0.601453	3250.95	0.414201	0.588079	15672.6	0.419971	0.59168	3929.08	0.425551	0.601291	3598.03	0.422637	0.598291	15423.4	0.411946	0.582878	15490.9	0.419704	0.592152	7574.94	0.00558702	0.00821226	5990.06
		70	0.377211	0.564332	2935.3	0.379946	0.547619	3337.75	0.378753	0.570468	4738.9	0.386353	0.569665	3274.55	0.369514	0.553687	15715.8	0.377431	0.560107	3953.2	0.381075	0.56418	3461.97	0.382912	0.562805	15462.7	0.368502	0.548472	15539.3	0.377967	0.560148	7602.16	0.00581879	0.0084629	5999.63
		65	0.347451	0.541623	3523.37	0.344931	0.523708	3340.94	0.346448	0.547185	4739.23	0.349699	0.541223	3465.43	0.334735	0.524042	15741.4	0.346719	0.538084	4139.07	0.346749	0.536719	3656.44	0.348818	0.539612	15467.4	0.336074	0.526119	15555.2	0.344625	0.535369	7736.51	0.00541487	0.00858805	5904.07
		60	0.315044	0.517206	3536.63	0.313006	0.499413	3519.73	0.312595	0.521985	5067.58	0.317762	0.514363	3479.02	0.301249	0.496669	15762	0.321843	0.521609	4134.46	0.311545	0.509366	3766.62	0.317185	0.517794	15466.6	0.303348	0.500756	15557.2	0.31262	0.511018	7809.99	0.00665933	0.00985146	5859.63
		55	0.286816	0.493215	5215.06	0.287685	0.479846	3565.6	0.283914	0.498457	5144.34	0.282368	0.483977	3578.8	0.271978	0.473381	15794.3	0.294056	0.503103	4155.98	0.285913	0.486199	3776.5	0.282107	0.48566	15936.1	0.28012	0.483571	15588.3	0.283884	0.48749	8083.89	0.0060417	0.00926723	5798.57
		50	0.26002	0.472213	5213.32	0.263726	0.459846	4197.9	0.258938	0.478859	4412.69	0.258566	0.465137	3527.49	0.241655	0.444935	16171.3	0.268813	0.479941	4175.64	0.260616	0.469091	3778.19	0.25943	0.466775	16087.4	0.253563	0.460772	15596.3	0.25837	0.466396	8128.91	0.00749603	0.0107046	5887.2
		45	0.238815	0.454129	5219.79	0.236835	0.43958	4199.28	0.232596	0.460941	15870	0.236952	0.447316	3611.05	0.22025	0.427562	16172	0.24224	0.453363	4399.41	0.237232	0.44981	3797.33	0.235578	0.449176	16102.3	0.231371	0.440487	15599.8	0.234652	0.446929	9441.22	0.00627389	0.00983418	6179.54
		40	0.218174	0.436073	5207.61	0.21594	0.420344	4229.68	0.216551	0.444194	15875.6	0.216929	0.430662	3647.94	0.199398	0.409278	16162.5	0.223309	0.436146	4427.92	0.213779	0.431489	3801.85	0.214889	0.432249	16103.2	0.212957	0.4218	15716.4	0.214658	0.429137	9463.63	0.00646313	0.0104103	6183.78
		35	0.20107	0.424075	16089.9	0.197116	0.406301	4223.97	0.197654	0.42585	15879.2	0.198795	0.413225	5372.59	0.180477	0.392937	16200.2	0.202047	0.415127	4528.31	0.194723	0.414703	3861.53	0.197697	0.416375	16097.7	0.191639	0.402664	15713.2	0.195691	0.412362	10885.2	0.00649714	0.0103515	6075.16
		30	0.184308	0.406825	16090.9	0.180285	0.390955	4217.46	0.180196	0.410863	15884.3	0.183585	0.39661	5362.93	0.165641	0.379767	16201.9	0.185016	0.400394	4537	0.1763	0.396669	3876.45	0.177589	0.397538	16099.9	0.173884	0.385506	15715.2	0.178534	0.396125	10887.3	0.0061282	0.00974368	6075.12
		25	0.166659	0.389014	16093.3	0.162284	0.372849	4173.76	0.161027	0.391622	15900.3	0.167821	0.38164	5359.9	0.149766	0.364152	16202.5	0.171663	0.38596	5056.14	0.16097	0.383674	3829.3	0.16316	0.381035	16128.6	0.162625	0.374405	15717.8	0.162886	0.380483	10940.2	0.0060765	0.00866456	6028.12
		20	0.154017	0.378692	16247.1	0.145819	0.355764	4218.27	0.142926	0.375202	15900.6	0.152118	0.366181	5368.26	0.133706	0.347485	16207.9	0.157026	0.373581	5064.37	0.146828	0.372088	3821.8	0.147094	0.364691	16135.5	0.149498	0.363154	15717.9	0.14767	0.366315	10964.6	0.00682729	0.00998029	6039.02
		15	0.139541	0.360972	16272.5	0.130327	0.338444	4316.23	0.130527	0.362213	15900.9	0.139133	0.352752	5379.56	0.122538	0.332765	16211.3	0.146026	0.361236	5037.49	0.13475	0.360602	3823.35	0.133886	0.351666	16140.6	0.134952	0.34664	15721.9	0.134631	0.351921	10978.2	0.0066755	0.0107658	6031.29
		10	0.126726	0.345952	16272.3	0.117636	0.32393	4335.85	0.120769	0.348369	15956.8	0.127809	0.33971	5385.13	0.109434	0.316538	16216.2	0.133633	0.347567	5042.2	0.123553	0.346127	5146.86	0.123188	0.339273	16142	0.125434	0.337085	15733.8	0.123131	0.338283	11136.8	0.0068372	0.0111331	5851.82
		5	0.115241	0.332097	16271.1	0.109759	0.31562	4334.79	0.112407	0.339307	16107	0.118228	0.329012	5649.16	0.100569	0.307509	16218	0.123888	0.3385	5104.25	0.111418	0.329584	5353.47	0.115908	0.328257	16142	0.113788	0.320323	15882	0.113467	0.32669	11229.1	0.00638266	0.010459	5815.88
	Bambu (quant-only)	95	0.776159	0.854092	2243.83	0.775982	0.849081	2450.7	0.775096	0.853711	2133.4	0.779562	0.854168	3169.24	0.780314	0.854809	4411.93	0.779586	0.852505	3092.28	0.77543	0.854214	1971.34	0.76997	0.848907	2326.42	0.771827	0.845683	2250.15	0.775992	0.851908	2672.14	0.00351957	0.00322055	771.518
		90	0.706865	0.802438	2272.29	0.705782	0.792672	2581.98	0.706977	0.801474	3557.87	0.716215	0.808267	3182.26	0.709491	0.800351	4479.21	0.711463	0.802537	3132.72	0.708369	0.803226	4450.94	0.706372	0.800726	20404.7	0.700974	0.79225	3877.79	0.708056	0.800438	5326.64	0.0041993	0.00507429	5704.55
		85	0.644139	0.75591	2335.88	0.643964	0.745015	2694.29	0.645625	0.756052	3583.78	0.660622	0.76698	3234.28	0.649607	0.75468	4481.76	0.652833	0.758253	3045.24	0.648128	0.758646	3357.25	0.644896	0.755485	20560.8	0.638628	0.742534	18314	0.647605	0.754839	6845.26	0.00630657	0.00728484	7185.78
		80	0.589619	0.712517	2423.92	0.593924	0.70401	2929.95	0.587422	0.709737	4034.24	0.603463	0.724603	3326.06	0.595198	0.711926	19193.8	0.597061	0.716831	3097.98	0.596508	0.721398	3412.65	0.59034	0.716415	16763	0.585599	0.706166	20579.1	0.593237	0.713734	8417.85	0.00556615	0.00676585	7891.44
		75	0.541652	0.674985	2517.24	0.543068	0.663419	2950.52	0.539603	0.67752	4176.21	0.553359	0.6888	3390.06	0.544908	0.673367	19197.9	0.547515	0.678019	4261.85	0.548867	0.686856	3486.36	0.544757	0.680661	15528.7	0.537288	0.668539	20445.7	0.544558	0.676907	8439.38	0.00491191	0.00809547	7591.18
		70	0.49565	0.640275	2604.3	0.496608	0.627315	2973.98	0.497862	0.646924	4181.78	0.507352	0.652328	3414.29	0.496019	0.633554	19221.1	0.500942	0.641152	4271.06	0.500403	0.645125	4563.75	0.500361	0.641564	15464.3	0.489335	0.628341	20469.8	0.498281	0.63962	8573.82	0.00491476	0.00841954	7498.8
		65	0.460189	0.612849	3255.37	0.456406	0.598523	2980.71	0.460893	0.619597	4181.84	0.465817	0.618027	3598.55	0.455455	0.602038	19245.7	0.464664	0.615247	4414.76	0.461899	0.612755	3646.5	0.462086	0.613521	15476.7	0.45226	0.601454	18398.4	0.459963	0.610446	8355.4	0.00444192	0.00773417	7095.96
		60	0.422668	0.584348	3273.59	0.420265	0.571726	3213.03	0.421533	0.588478	4217.87	0.430456	0.587623	3605.79	0.41796	0.571258	19261.4	0.434823	0.593889	4415.24	0.422763	0.581286	3725.79	0.425553	0.586736	16814	0.415315	0.571801	18399.9	0.423482	0.581905	8547.41	0.00606287	0.00842812	7245.3
		55	0.390675	0.556675	4335.53	0.390833	0.547784	3264.09	0.389346	0.562717	4307.9	0.391048	0.553602	3712.14	0.383636	0.543316	19287.8	0.402686	0.571661	4434.64	0.392898	0.554542	3739.45	0.387666	0.551208	16908.6	0.387306	0.550993	18438.6	0.390677	0.554722	8714.31	0.00525712	0.00836973	7157.93
		50	0.359079	0.531268	4341.07	0.362492	0.523723	3940.96	0.360217	0.539181	4231.05	0.36393	0.532164	3719.95	0.348625	0.511685	19499.1	0.372724	0.544138	4452.32	0.363527	0.532389	3740.72	0.36098	0.528843	17312.9	0.357261	0.524923	20526.2	0.360982	0.529813	9084.91	0.00638429	0.0093397	7569.55
		45	0.333957	0.510142	4342.83	0.332092	0.499093	3944.05	0.331358	0.51536	15822.6	0.337615	0.510833	3797.28	0.323644	0.490967	19498.3	0.342611	0.515864	4816.22	0.336138	0.510138	3767.42	0.333059	0.506694	16034.6	0.330774	0.501659	18423.4	0.333472	0.50675	10049.6	0.00522559	0.0081432	7109.29
		40	0.309991	0.489453	4338.52	0.306995	0.476784	3960.32	0.310667	0.495981	15828.5	0.313857	0.491137	3842.66	0.299522	0.471002	19501.5	0.320056	0.495632	4838.43	0.308778	0.487474	4459.93	0.307544	0.48484	17332.1	0.309306	0.480754	20884	0.309635	0.485895	10554	0.00550077	0.00845237	7562.12
		35	0.290204	0.472639	20761.8	0.283182	0.458883	3954.14	0.288803	0.476484	15834.4	0.291806	0.470247	5151.68	0.276664	0.451651	19532.4	0.296356	0.473105	4923.04	0.285446	0.466924	3820.24	0.287221	0.4663	17330.5	0.284332	0.459755	20115.2	0.287113	0.466221	12380.4	0.00564616	0.00805102	7663.26
		30	0.270089	0.453713	20764.2	0.262716	0.440884	3953.35	0.267386	0.457185	15839.8	0.272435	0.451824	5145.63	0.257337	0.435192	19533.9	0.274879	0.455141	4924.94	0.263637	0.445644	4515.44	0.263456	0.444712	17331.3	0.262609	0.439324	20116.7	0.26606	0.447069	12458.4	0.00557046	0.00775509	7570.77
		25	0.249811	0.435249	20766.5	0.241093	0.419778	3958.01	0.24427	0.435831	15855.7	0.253358	0.433779	5150.82	0.238836	0.417327	19534.6	0.257492	0.438477	5772.62	0.245215	0.430242	3745.13	0.245186	0.425793	17341.3	0.247774	0.426163	20014.4	0.247004	0.429182	12459.9	0.00585738	0.00741003	7565.17
		20	0.234746	0.422562	20884.1	0.222265	0.400496	3996.34	0.222691	0.416665	15858.1	0.233897	0.415266	5157.48	0.219939	0.39923	19539.1	0.240837	0.424477	5817.51	0.227511	0.415427	4442.63	0.225562	0.406382	16585.4	0.231545	0.412156	20014.7	0.228777	0.412518	12477.3	0.00693224	0.00891639	7416.84
		15	0.217207	0.403616	20897.8	0.203314	0.381511	4096.98	0.206965	0.401352	15858.9	0.216469	0.398781	5165.26	0.204388	0.382211	19541.4	0.2273	0.411108	5822.78	0.212611	0.40257	3753.26	0.208812	0.390732	17352.9	0.212822	0.392828	20017.2	0.21221	0.396079	12500.7	0.00750592	0.0100226	7557.65
		10	0.200863	0.386265	20896.8	0.187491	0.364784	4124.33	0.193614	0.386811	15902.4	0.201659	0.383343	5176.99	0.18716	0.36416	19547.7	0.212776	0.396313	5826.4	0.198638	0.386669	5266.24	0.19626	0.378143	17355.3	0.200123	0.380993	20087.2	0.19762	0.380831	12687	0.0078561	0.010536	7358.84
		5	0.187046	0.370033	20898.3	0.177031	0.354417	4134.18	0.181609	0.374493	16091.4	0.189114	0.36982	5183.25	0.175205	0.352128	19547.9	0.200363	0.385057	5879.93	0.184297	0.369553	5463.66	0.186005	0.365936	17355.2	0.18578	0.362645	20200.2	0.185161	0.36712	12750.4	0.00733112	0.0100333	7350.7
	FLAIR (quant-only)	95	0.695147	0.816534	2165.15	0.696632	0.814203	2439.96	0.693656	0.817217	2052.85	0.696122	0.813898	2676.05	0.696086	0.814985	3290.39	0.695787	0.813104	2183.59	0.618406	0.769372	2943.65	0.616896	0.767752	3036.66	0.615544	0.760548	2972.51	0.669364	0.798623	2640.09	0.0393269	0.0246941	447.627
		90	0.639097	0.773378	2207.16	0.640437	0.766337	2666.81	0.639742	0.773632	4023.33	0.643782	0.775574	2700.48	0.637994	0.768231	3420.17	0.642379	0.772926	2235.01	0.577842	0.737034	3812.86	0.57744	0.738461	15394.6	0.571208	0.727219	3151.33	0.61888	0.759199	4401.31	0.0326348	0.0191785	4172.46
		85	0.589568	0.735218	2268.81	0.589962	0.72454	2781.34	0.590611	0.735564	4035.14	0.600188	0.740924	2771.38	0.590255	0.729729	3429.35	0.593798	0.735484	2168.9	0.538898	0.707538	3853.16	0.538534	0.709747	15403.8	0.530832	0.692796	15423.2	0.573627	0.723504	5792.79	0.0284326	0.0164188	5492.06
		80	0.544045	0.695476	2408.05	0.549484	0.688708	3052.93	0.543113	0.695373	4445.02	0.553439	0.703854	2916.29	0.546669	0.69289	15644	0.5487	0.699629	2256.84	0.505419	0.682413	3903.8	0.503479	0.683457	15404.8	0.497347	0.668492	15425.6	0.53241	0.690032	6933.88	0.0230415	0.0107033	6535.27
		75	0.504274	0.662858	2521.8	0.507079	0.652121	3081.67	0.502968	0.666055	4568.47	0.513733	0.673984	3066.99	0.506008	0.660406	15639.5	0.508451	0.665468	3701.42	0.474288	0.657537	3974.67	0.474093	0.656795	15430.8	0.464736	0.640508	15444.5	0.49507	0.659526	7492.19	0.494047	0.00953136	6038.1
		70	0.465653	0.63088	2705.45	0.468619	0.620241	3103.53	0.470586	0.639532	4574.41	0.47648	0.64125	3093.19	0.466446	0.624198	15674.8	0.470105	0.63141	3729.32	0.441372	0.624813	3994.52	0.442884	0.624137	15458.7	0.433205	0.611806	15469.2	0.459483	0.627585	7533.69	0.0157682	0.00927972	6025.67
		65	0.437727	0.60643	3337.5	0.435867	0.594584	3107.01	0.439735	0.613917	4572.75	0.44139	0.610907	3298.33	0.431591	0.593655	15724.1	0.438746	0.60741	3932.73	0.416325	0.598893	4148.55	0.417035	0.602481	15463.3	0.408451	0.592265	15485.7	0.429652	0.602283	7674.43	0.0123291	0.00789633	5930.34
		60	0.408048	0.581034	3354.56	0.405798	0.570281	3328.82	0.406899	0.586175	4925.63	0.41208	0.583527	3308.54	0.399792	0.564225	15747.6	0.412902	0.587705	3933.06	0.389138	0.574767	4237.4	0.390856	0.582224	15462.8	0.38371	0.570059	15486.7	0.401025	0.577778	7753.9	0.0107	0.00822345	5881.99
		55	0.380966	0.554539	5112.55	0.382133	0.547737	3392.74	0.380486	0.561653	5010.74	0.379399	0.552154	3425.17	0.371314	0.538546	15779.6	0.385111	0.566826	3963.24	0.367903	0.551952	4244.98	0.362891	0.552056	15723.5	0.365108	0.553641	15529.8	0.375035	0.553234	8020.25	0.00826569	0.00796593	5773.77
		50	0.354998	0.531557	5110.48	0.358428	0.526391	4052.96	0.356128	0.539626	4244.16	0.356025	0.531991	3408.22	0.342384	0.507636	16157.3	0.361547	0.542009	3975.75	0.348119	0.535724	4245.82	0.345174	0.533674	15866.4	0.34343	0.531442	15536.9	0.351804	0.531117	8066.43	0.00708803	0.00995953	5858.68
		45	0.333416	0.511649	5116.17	0.332418	0.504107	4054.33	0.33039	0.516697	15830.1	0.334055	0.511022	3495.63	0.320693	0.488141	16159.2	0.336019	0.51535	4259.37	0.328974	0.518356	4269.13	0.326336	0.516172	15879.4	0.324701	0.511453	15539.6	0.329667	0.510327	9400.32	0.00498126	0.00934649	6136.48
		40	0.312402	0.49223	5109.04	0.310031	0.481643	4087.79	0.313691	0.49847	15836.4	0.313866	0.492401	3539.44	0.300949	0.468805	16158.7	0.316906	0.496533	4292.85	0.308979	0.501226	4270.96	0.308768	0.499805	15879.9	0.307709	0.49152	15684.1	0.310367	0.491404	9428.8	0.00461733	0.0103135	6143.56
		35	0.294091	0.475158	16063.8	0.291168	0.466034	4082.28	0.293813	0.478289	15839.6	0.29413	0.470989	5302.23	0.282	0.451322	16198	0.297261	0.475096	4395.36	0.291691	0.483823	4319.17	0.29395	0.483037	15877.8	0.288773	0.473937	15684.5	0.291875	0.473076	10862.5	0.00439807	0.00986294	6023.13
		30	0.275795	0.45622	16066.8	0.273712	0.448742	4084.58	0.274556	0.460267	15843.7	0.278776	0.45355	5295.12	0.265263	0.435404	16201.2	0.27829	0.458348	4402.14	0.27573	0.46441	4331	0.276214	0.463863	15879.7	0.272142	0.456506	15687.3	0.274498	0.455257	10865.7	0.00403541	0.00890557	6022.69
		25	0.257839	0.437551	16069.8	0.252978	0.42773	4087.85	0.253193	0.438629	15859.8	0.260789	0.436069	5296.05	0.248995	0.418164	16202	0.264101	0.442551	4937.6	0.261051	0.451133	4312.89	0.262481	0.445813	15888.4	0.26085	0.443394	15688.2	0.258031	0.437893	10927	0.00514733	0.00991525	5958.1
		20	0.243726	0.424484	16223.8	0.236671	0.409032	4145.73	0.234638	0.420006	15861.3	0.245025	0.418991	5304.53	0.231817	0.399333	16207.9	0.249303	0.42789	4983.48	0.247241	0.438428	4317.5	0.247718	0.428391	15895	0.248172	0.430655	15688.5	0.242701	0.421912	10958.6	0.00657259	0.0118397	5960.74
		15	0.227824	0.404918	16249.2	0.219853	0.389871	4241.11	0.221133	0.405257	15862.1	0.230394	0.40273	5311.38	0.217273	0.382482	16211.5	0.238024	0.415333	4980.69	0.236252	0.425869	4318.98	0.235033	0.415114	15898.8	0.233673	0.412654	15691.7	0.228829	0.406025	10973.9	0.0077328	0.0133926	5950.52
		10	0.212582	0.387751	16249.8	0.204961	0.373461	4274.06	0.208695	0.39042	15915	0.21814	0.387876	5320.47	0.203406	0.365043	16217.3	0.223854	0.399258	4985.6	0.226373	0.409206	5375.37	0.224243	0.402808	15901.4	0.22374	0.401762	15704.2	0.216222	0.390843	11104.8	0.00899189	0.0143903	5812.67
		5	0.199855	0.37157	16244.6	0.194894	0.363062	4278.62	0.200192	0.379967	16065.5	0.207332	0.375156	5597.16	0.193179	0.354095	16219.4	0.213894	0.38914	5048.93	0.214456	0.391238	5596.51	0.215606	0.390694	15901.4	0.211838	0.384256	15855.3	0.205694	0.377686	11200.8	0.00880576	0.0129742	5773.03
	IsoQuant	50	0.39447	0.566338	4145.04	0.397934	0.560091	3888.41	0.395302	0.573961	4018.59	0.396565	0.565771	3257.85	0.388228	0.547862	16023.1	0.405017	0.578464	3702.5	0.397187	0.566246	3547.18	0.394401	0.563255	15864.1	0.390261	0.560937	15578.9	0.395485	0.564769	7780.63	0.00478442	0.00867739	6037.62
ONT cDNA	Oarfish	95	0.789602	0.862129	2102.45	0.786704	0.858875	2029.85	0.786385	0.858945	2091.59	0.794511	0.866568	3924.79	0.792089	0.86357	2027.27	0.78876	0.860806	1999.22										0.789675	0.861815	2362.53	0.00315279	0.00295506	766.39
3 sets		90	0.724161	0.809621	2321.54	0.724159	0.809374	2132.86	0.7235	0.807089	2208.54	0.729907	0.813353	4069.35	0.726762	0.811204	2096.04	0.724287	0.809113	2231.61										0.725463	0.809959	2509.99	0.0024522	0.00212041	767.995
		85	0.667446	0.764618	2442.3	0.665705	0.761639	2227.4	0.66537	0.760716	2987.4	0.671547	0.765589	4204.65	0.670315	0.764645	3008.89	0.664077	0.758535	2611.35										0.66741	0.762624	2913.66	0.00295765	0.00276334	702.237
		80	0.617314	0.722346	3017.17	0.61206	0.719185	2944.63	0.611781	0.717199	3158.54	0.61934	0.720105	4298.21	0.620118	0.723408	6038.01	0.60984	0.713469	2807.01										0.615076	0.719285	3710.6	0.00438118	0.00361194	1261.02
		75	0.568466	0.682428	3050.76	0.564581	0.680831	6004.77	0.564084	0.679513	3315.06	0.5702	0.678629	5787.49	0.572439	0.685416	6184.88	0.565296	0.678285	2911.1										0.567511	0.68085	4542.34	0.00339601	0.002707	1598.69
		70	0.523851	0.644555	4912.88	0.517283	0.641482	6145.08	0.519573	0.642802	3379.58	0.524851	0.640405	5846.89	0.528182	0.648846	6305.05	0.523548	0.644054	2929.81										0.522881	0.643691	4919.88	0.0038896	0.00296386	1456.86
		65	0.487669	0.615134	4951.28	0.47796	0.60726	6430.94	0.47989	0.607629	4934.96	0.487534	0.609553	5918.4	0.488332	0.614448	7138.5	0.484323	0.611537	3169.46										0.484285	0.610927	5423.92	0.0044207	0.00336676	1395.95
		60	0.45272	0.585258	4432.57	0.442032	0.57569	6686.5	0.44436	0.576981	4997.4	0.453305	0.58225	5507.63	0.451342	0.58339	7149.27	0.451116	0.581603	5938.56										0.449146	0.580862	5785.32	0.00473879	0.00374178	1022.14
		55	0.421742	0.557663	4482.85	0.407301	0.545464	6923.91	0.413047	0.547976	5321.71	0.417597	0.549664	5630.31	0.418439	0.553273	7189.08	0.416609	0.553474	5938.18										0.415789	0.551252	5914.34	0.00501954	0.00440162	1012.5
		50	0.393685	0.531506	5018.45	0.379505	0.521514	6961.49	0.382938	0.520956	4915.28	0.385521	0.522644	5664.7	0.387295	0.524838	7387.13	0.387414	0.525586	6262.19										0.38606	0.524507	6034.87	0.00478537	0.00388059	1016.12
		45	0.36756	0.50871	5050.5	0.355656	0.498272	7065.17	0.355701	0.493836	5150.05	0.355897	0.496841	5904.02	0.360552	0.498989	7416.5	0.364095	0.505753	6370.04										0.35991	0.5004	6159.38	0.00506669	0.00565649	975.575
		40	0.34132	0.48354	5095.93	0.329497	0.474247	7063.66	0.329299	0.470569	5158.13	0.33123	0.474563	6079.61	0.335306	0.475322	7434.16	0.335412	0.477597	8415.67										0.333677	0.475973	6541.19	0.00461966	0.00434726	1326.55
		35	0.318694	0.463031	7308.66	0.30569	0.451716	7124.1	0.309006	0.452918	5197.78	0.308093	0.454708	6096.79	0.310648	0.449304	7555.87	0.311751	0.454828	8458.07										0.310647	0.454417	6956.88	0.00446703	0.00469357	1148.76
		30	0.297399	0.443113	7315.59	0.284204	0.432367	7162.15	0.287386	0.431934	7425.54	0.283493	0.432225	5641.03	0.291091	0.431303	7598.56	0.290585	0.433397	8507.55										0.289026	0.434056	7275.07	0.00516448	0.0044888	930.673
		25	0.276205	0.423733	7318.39	0.264141	0.4144	7126.77	0.267497	0.412208	7447.89	0.264767	0.415633	5889.42	0.273295	0.413875	8456.88	0.271466	0.416053	8520.68										0.269562	0.415984	7460	0.0048649	0.00403446	971.263
		20	0.2587	0.405552	7356.27	0.247415	0.396588	7776	0.251274	0.395365	7456.72	0.247855	0.399465	6071.89	0.256165	0.397463	8457.6	0.254762	0.397951	8543.77										0.252695	0.398731	7610.37	0.00459773	0.0036111	902.392
		15	0.241238	0.38817	7535.31	0.233151	0.384453	8609.16	0.233694	0.377818	7541.01	0.233053	0.384255	6081.91	0.239153	0.381349	8457.02	0.236471	0.379837	8544.09										0.236127	0.382647	7794.75	0.00345346	0.00372182	972.511
		10	0.22395	0.370871	7536.21	0.218681	0.369971	8618.12	0.217385	0.361227	7559.49	0.217193	0.36747	6085.64	0.224952	0.367399	8461.01	0.222262	0.364158	8556.79										0.220737	0.366849	7802.88	0.00341869	0.00361852	974.205
		5	0.209427	0.356625	7517.58	0.206179	0.355485	8657.55	0.201761	0.342902	7575.6	0.203166	0.35184	8005.89	0.210981	0.351617	8466.5	0.208426	0.35041	8566.34										0.206657	0.35148	8131.58	0.00363027	0.00484542	505.91
	TranSigner	95	0.788666	0.863852	2038.41	0.7859	0.861029	1961.2	0.785541	0.860825	2015.81	0.793463	0.868164	3891.73	0.791448	0.865062	1960.76	0.788442	0.862566	1932.04										0.78891	0.863583	2299.99	0.00309412	0.00277148	780.776
		90	0.721004	0.810959	2262.01	0.720715	0.810664	2068.03	0.720593	0.808307	2137.38	0.726785	0.814491	4040.08	0.723906	0.812151	2032.35	0.722211	0.810661	2173.1										0.722536	0.811205	2452.16	0.00242816	0.00203654	782.101
		85	0.662267	0.765314	2385.6	0.659985	0.762264	2167.12	0.660957	0.761726	2937.75	0.66503	0.768018	4176.7	0.663654	0.766677	2959.16	0.660264	0.759364	2545.18										0.662026	0.763894	2861.92	0.00200743	0.003306	714.674
		80	0.607241	0.723703	2965.84	0.600291	0.720701	2898.68	0.602751	0.71881	3111.65	0.60878	0.721808	4271.25	0.609492	0.724542	6032.12	0.600001	0.715463	2745.51										0.604759	0.720838	3670.84	0.00427464	0.00334342	1280.49
		75	0.554958	0.682863	3007.14	0.550256	0.681552	6002.07	0.553128	0.680163	3271.09	0.556631	0.679578	5765.85	0.55926	0.685973	6179.2	0.552169	0.679576	2851.51										0.554401	0.681618	4512.81	0.00324585	0.00248868	1620.72
		70	0.507317	0.644221	4888.44	0.50244	0.642241	6142.31	0.506916	0.642866	3323.63	0.509107	0.640758	5825.05	0.512296	0.648963	6299.73	0.507689	0.644837	2869.13										0.507627	0.643981	4891.38	0.00320925	0.0028378	1481.04
		65	0.469085	0.614428	4927.03	0.461101	0.607749	6428.49	0.466965	0.607527	4900.52	0.470128	0.609671	5896.47	0.470682	0.614501	7134.85	0.466219	0.611725	3113.54										0.467363	0.610933	5400.15	0.00353013	0.00312752	1415.28
		60	0.434474	0.584441	4403.39	0.424251	0.576106	6684.15	0.430352	0.576431	4968.87	0.434502	0.582198	5484	0.432314	0.583257	7145.6	0.431995	0.581645	5910.25										0.431315	0.58068	5766.05	0.00380596	0.00354944	1033.32
		55	0.402585	0.55681	4454.73	0.389487	0.545836	6921.87	0.39721	0.547158	5295.29	0.401309	0.549041	5606.43	0.398412	0.552706	7185.49	0.396233	0.553211	5910.08										0.397539	0.550794	5895.65	0.00462776	0.00416077	1023.46
		50	0.376965	0.530833	4993.67	0.362063	0.522145	6959.48	0.365748	0.520184	4886.03	0.366286	0.521908	5641.03	0.367883	0.524318	7384.9	0.365981	0.524846	6235.55										0.367488	0.524039	6016.78	0.00502274	0.00373836	1027.12
		45	0.350394	0.508091	5025.74	0.336023	0.498451	7063.27	0.33787	0.493038	5121.73	0.336288	0.495818	5884.48	0.340554	0.498439	7414.99	0.343645	0.504874	6345.17										0.340796	0.499785	6142.56	0.00551317	0.00565216	986.288
		40	0.324595	0.483072	5071.49	0.309994	0.474348	7061.62	0.311967	0.470172	5130.01	0.3119	0.47359	6058.8	0.314837	0.474684	7434.53	0.318483	0.476792	8409.82										0.315296	0.475443	6527.71	0.00543259	0.00431332	1337.44
		35	0.301765	0.462437	7306.24	0.285671	0.451728	7123.19	0.291599	0.452565	5177.42	0.288584	0.453672	6075.4	0.28953	0.448537	7555.71	0.293455	0.453898	8452.17										0.291767	0.453806	6948.35	0.00557014	0.00465062	1156.48
		30	0.280727	0.442945	7312.46	0.265327	0.432559	7161.31	0.270292	0.431415	7425.74	0.263968	0.430875	5615.12	0.27018	0.430622	7598.38	0.273146	0.43261	8501.58										0.270607	0.433504	7269.1	0.00601826	0.00469925	938.205
		25	0.259664	0.423261	7315.18	0.245143	0.414313	7125.74	0.250474	0.411448	7448.15	0.245518	0.414048	5864.75	0.254043	0.413058	8458.31	0.252248	0.415067	8514.39										0.251182	0.415199	7454.42	0.00548324	0.00414193	978.35
		20	0.242513	0.405088	7347.1	0.228537	0.396623	7773.5	0.233162	0.394622	7457.04	0.229014	0.398058	6047.49	0.236929	0.396407	8458.92	0.235382	0.396783	8542.69										0.234256	0.39793	7604.46	0.00525314	0.00367547	911.161
		15	0.224603	0.387554	7526.19	0.214772	0.384506	8608.69	0.216829	0.376878	7541.13	0.214929	0.383012	6057.86	0.222745	0.380489	8458.26	0.21739	0.379143	8542.9										0.218545	0.38193	7789.17	0.00414554	0.00386787	981.38
		10	0.208562	0.370381	7527.02	0.200539	0.369763	8617.66	0.200692	0.360687	7560.47	0.2012	0.366376	6061.81	0.208303	0.366631	8464.57	0.203908	0.363567	8555.57										0.203867	0.366234	7797.85	0.00374156	0.00368011	983.288
		5	0.19469	0.356067	7508.48	0.187959	0.355392	8657.28	0.185543	0.342286	7576.72	0.187424	0.35058	8002.87	0.194612	0.350698	8469.66	0.198753	0.350421	8565.13										0.191497	0.350907	8130.02	0.00523667	0.00492854	508.194
	NanoCount	95	0.74762	0.82783	3469.77	0.74536	0.825332	3436.28	0.745476	0.825113	3463.89	0.752859	0.83258	4500.53	0.751006	0.829714	3425.6	0.749111	0.827274	3416.11										0.748572	0.827974	3618.7	0.00301338	0.00282558	432.522
		90	0.670605	0.773243	3593.85	0.670696	0.772128	3498.41	0.670307	0.770306	3515.76	0.676077	0.776314	4611.31	0.673749	0.774999	3449.73	0.672801	0.772553	3538.95										0.672372	0.773257	3701.34	0.00228039	0.00213834	448.306
		85	0.60438	0.726078	3674	0.602358	0.72271	3541.06	0.602757	0.722673	3945.32	0.607136	0.726315	4704.51	0.606963	0.726216	3993.66	0.60099	0.720045	3716.16										0.604097	0.724006	3929.12	0.00252982	0.00259426	416.341
		80	0.546398	0.683902	4005.82	0.540598	0.67981	4003.29	0.541364	0.67919	4072.88	0.547197	0.680226	4784.85	0.548971	0.684558	6196.25	0.539779	0.675423	3847.46										0.544051	0.680518	4485.09	0.00392454	0.00334881	900.695
		75	0.491905	0.644237	4032.45	0.486578	0.642371	6205.86	0.487576	0.64163	4190.37	0.492235	0.638596	5934.38	0.495795	0.647304	6336.59	0.488644	0.640191	3901.8										0.490456	0.642388	5100.24	0.00347503	0.00307779	1170.56
		70	0.44262	0.606714	5140.4	0.435287	0.60475	6335.68	0.438669	0.605827	4300.91	0.442192	0.600939	5989.76	0.447307	0.611736	6435.01	0.441642	0.606534	3917.6										0.441286	0.606083	5353.23	0.00404537	0.00348874	1072.79
		65	0.403378	0.579115	5171.67	0.392743	0.571419	6588.29	0.397072	0.571692	5441.65	0.401168	0.570911	6056.33	0.404128	0.577681	7130.42	0.398594	0.574932	4091.94										0.399514	0.574292	5746.72	0.00428061	0.00350998	1084.51
		60	0.365901	0.550322	5121.14	0.355763	0.541108	6820.91	0.358771	0.541933	5490.14	0.365675	0.544161	5686.39	0.364391	0.54747	7125.12	0.364149	0.544979	6107.66										0.362442	0.544996	6058.56	0.00417655	0.0034551	782.5
		55	0.334244	0.523472	5027.15	0.319544	0.511897	7044.43	0.325365	0.513929	5762.21	0.328467	0.51352	5753.91	0.329968	0.518409	7159.63	0.328987	0.519103	6109.37										0.327763	0.516722	6142.79	0.00494272	0.00436834	823.256
		50	0.305574	0.49855	5492.07	0.29111	0.489814	7078.22	0.294503	0.48855	5422.41	0.295774	0.487122	5784.61	0.298037	0.492459	7365.41	0.297886	0.493286	6404.85										0.297147	0.49163	6257.93	0.00485122	0.00410897	828.21
		45	0.278484	0.476581	5520.8	0.267416	0.468527	7169.09	0.266806	0.463172	5616.52	0.265783	0.463276	5815.67	0.271617	0.467615	7392.5	0.274611	0.474034	6504.27										0.270786	0.468867	6336.48	0.00503606	0.00550605	811.358
		40	0.25281	0.453013	5561.44	0.241415	0.445872	7146.5	0.241734	0.442223	5621.19	0.242046	0.442714	5975.6	0.246456	0.445322	7395.17	0.246419	0.449417	8107.86										0.245147	0.446427	6634.63	0.00440992	0.0041305	1060.56
		35	0.230237	0.434099	7319.38	0.217929	0.424613	7204.97	0.222379	0.425002	5649.63	0.219725	0.424533	5992.66	0.222031	0.421069	7510.49	0.222468	0.426722	8148.02										0.222461	0.426006	6970.86	0.00421177	0.00437052	954.537
		30	0.210348	0.416378	7325.39	0.198221	0.406121	7245.24	0.201946	0.405848	7416.09	0.196165	0.403813	5942.44	0.203479	0.404521	7554.86	0.202538	0.406541	8199.57										0.202116	0.407204	7280.6	0.00490748	0.00461132	739.187
		25	0.191355	0.398593	7325.95	0.179148	0.3896	7209.99	0.182425	0.386833	7439.46	0.179197	0.389442	6177.64	0.186871	0.3881	8113.56	0.184123	0.390619	8214.17										0.183853	0.390531	7413.46	0.00471832	0.00416276	735.97
		20	0.1758	0.382085	7354.76	0.163723	0.372891	7741.42	0.166224	0.370795	7446.09	0.164568	0.374843	6349.25	0.171814	0.373525	8114.32	0.169303	0.373061	8240.23										0.168572	0.374533	7541.01	0.0046549	0.00392398	681.433
		15	0.159826	0.366263	7533.58	0.152054	0.362303	8275.33	0.150128	0.35429	7527.99	0.151515	0.361117	6366.08	0.156407	0.358666	8113.76	0.153123	0.356929	8245.85										0.153842	0.359928	7677.1	0.00361396	0.00423222	725.759
		10	0.14515	0.350234	7547.67	0.138627	0.348572	8284.57	0.135938	0.338902	7546.79	0.138016	0.346293	6367.21	0.142943	0.345877	8126.59	0.140772	0.342214	8262.7										0.140241	0.345349	7689.26	0.00339858	0.00416682	729.747
		5	0.133116	0.337732	7531.78	0.127683	0.33494	8309.94	0.123075	0.322217	7563.41	0.125583	0.332373	7935.35	0.130717	0.33119	8130.52	0.129201	0.329872	8273.57										0.128229	0.331387	7957.43	0.00360209	0.00529694	343.828
	NanoCount (no filter)	95	0.632738	0.736628	3417.9	0.630805	0.735349	3324.07	0.630839	0.734289	3416.5	0.636866	0.740077	4794.45	0.635361	0.737808	3419.1	0.633255	0.73598	3420.67										0.633311	0.736688	3632.11	0.00243151	0.00203944	570.68
		90	0.569181	0.692522	3519.28	0.569286	0.69313	3356.19	0.568793	0.690335	3457.59	0.572791	0.69428	4887.46	0.571257	0.693709	3435.47	0.569846	0.691953	3511.09										0.570192	0.692655	3694.51	0.001537	0.0014051	587.397
		85	0.514894	0.654569	3576.37	0.512243	0.652503	3417.63	0.513603	0.651836	3874.09	0.514839	0.653215	4992.95	0.515784	0.653757	4033.39	0.509695	0.648762	3684.72										0.51351	0.65244	3929.86	0.00223691	0.00203787	564.167
		80	0.467072	0.619052	3982.54	0.460378	0.617248	3922.55	0.461742	0.614985	3981.72	0.466149	0.615086	5028.01	0.468869	0.619736	6530.49	0.458337	0.611665	3790.98										0.463758	0.616295	4539.38	0.0041882	0.00299879	1073.77
		75	0.420631	0.586265	4002.55	0.416477	0.585027	6483.85	0.417808	0.583433	4094.23	0.421308	0.580062	5976.52	0.42449	0.58893	6651.41	0.416545	0.582705	3871.99										0.419543	0.584404	5180.09	0.00316747	0.00306653	1324.82
		70	0.378761	0.553813	5548.29	0.372579	0.552078	6607.14	0.375901	0.552325	4206.36	0.379119	0.547298	6009.21	0.383305	0.55867	6740.11	0.377594	0.553693	3882.35										0.377876	0.55298	5498.91	0.00357315	0.00366365	1209.59
		65	0.346723	0.529665	5583.08	0.336707	0.523485	6852.2	0.341402	0.524274	5218.57	0.344859	0.521791	6074.47	0.346853	0.529087	7288.64	0.341591	0.52697	4027.14										0.343023	0.525879	5840.68	0.00390608	0.00318863	1176.16
		60	0.314479	0.505248	5098.6	0.306814	0.497333	7069.42	0.309548	0.498034	5266.41	0.31628	0.500239	5676.51	0.313116	0.503018	7281.87	0.313562	0.501889	6118.77										0.3123	0.50096	6085.26	0.00347878	0.00302378	917.894
		55	0.288967	0.482804	4826.26	0.275839	0.471755	7268.62	0.281543	0.473829	5566.89	0.284452	0.472495	5741.52	0.284696	0.477575	7298.39	0.283832	0.479903	6106.26										0.283222	0.476394	6134.66	0.00434479	0.00442946	982.829
		50	0.264893	0.460948	5298.68	0.251536	0.451608	7302.91	0.255185	0.451785	5178.44	0.256095	0.450367	5757.61	0.257175	0.453953	7485.82	0.25749	0.456488	6401.72										0.257063	0.454191	6237.53	0.00439359	0.00395156	995.356
		45	0.242139	0.442008	5327.21	0.23247	0.432387	7367.04	0.231687	0.42894	5372.95	0.229617	0.428649	5993.74	0.234911	0.432998	7508.24	0.238162	0.440098	6490.15										0.234831	0.43418	6343.22	0.00462931	0.00563848	951.095
		40	0.220019	0.420927	5366.89	0.209906	0.411876	7339.04	0.210034	0.410926	5377.97	0.209698	0.4107	6126.94	0.213979	0.413246	7497.33	0.214044	0.416936	8446.65										0.212947	0.414102	6692.47	0.00401424	0.00404879	1260.78
		35	0.201199	0.40402	7433.19	0.189222	0.392758	7396.74	0.193867	0.396389	5417.44	0.190673	0.394627	6143.46	0.192799	0.391047	7614.64	0.193643	0.397286	8488.76										0.193567	0.396021	7082.37	0.004152	0.00453991	1107.85
		30	0.184181	0.388307	7438.32	0.17223	0.376854	7433.16	0.176716	0.377869	7502.47	0.169668	0.375524	5682.11	0.177145	0.376279	7655.81	0.176372	0.378967	8527.77										0.176052	0.378967	7373.27	0.00496348	0.00473257	927.066
		25	0.16785	0.372402	7438.28	0.155714	0.361849	7394.39	0.159689	0.360947	7523.93	0.155231	0.362774	5928.63	0.163191	0.362035	8514.15	0.160359	0.364833	8537.93										0.160339	0.36414	7556.22	0.00474258	0.00425404	956.2
		20	0.154898	0.357874	7460.14	0.142852	0.347219	7825.96	0.145669	0.346735	7531.44	0.143222	0.35016	6108.74	0.150528	0.348819	8514.79	0.147911	0.349035	8561.43										0.147513	0.349974	7667.08	0.00463306	0.00406813	898.149
		15	0.140852	0.343573	7635.83	0.133405	0.338338	8655.64	0.131592	0.331794	7612.74	0.132128	0.338028	6119.83	0.137239	0.335702	8514.09	0.133743	0.334603	8568.1										0.134827	0.337006	7851.04	0.00355143	0.00401444	969.677
		10	0.127985	0.3286	7636.65	0.122035	0.326058	8664.73	0.119233	0.317996	7632.27	0.12035	0.324402	6122.69	0.125732	0.323807	8494.71	0.123111	0.32111	8579.15										0.123074	0.323662	7855.04	0.00329943	0.00372303	968.242
		5	0.117758	0.3171	7599.88	0.112717	0.313992	8704.2	0.107926	0.302671	7649.11	0.109973	0.311147	7993.44	0.11503	0.31023	8498.58	0.1134	0.309347	8589.35										0.1128	0.310748	8172.43	0.0035118	0.00486834	489.222
	Bambu (quant-only)	95	0.723756	0.814013	5279.02	0.720501	0.810381	5246.51	0.720871	0.81029	5272.71	0.732329	0.820501	5917.89	0.728895	0.816484	5250.72	0.726356	0.814237	5243.17										0.725451	0.814318	5368.34	0.00465487	0.00386654	269.618
		90	0.663836	0.767174	5333.48	0.663048	0.766548	5273.23	0.664095	0.764524	5310.6	0.672838	0.773619	6006.08	0.669527	0.770199	5268.22	0.667231	0.768136	5315.75										0.666762	0.768367	5417.89	0.0038536	0.00317812	289.265
		85	0.611011	0.726629	5385.73	0.610215	0.724555	5260.45	0.610017	0.722943	5498.37	0.619117	0.731034	6027.41	0.617617	0.728867	5687.21	0.610624	0.722012	5330.36										0.6131	0.726007	5531.59	0.00412155	0.00350113	285.111
		80	0.566092	0.689682	5567.08	0.561219	0.687173	5553.89	0.56174	0.684706	5583.59	0.571097	0.690177	6081.4	0.5719	0.692536	6305.17	0.561733	0.682503	5399.29										0.56563	0.687796	5748.41	0.00488255	0.00373214	357.947
		75	0.521227	0.654208	5581.55	0.516745	0.652481	6195.08	0.517043	0.649798	5644.61	0.525312	0.651673	7082.79	0.52799	0.658772	6417.57	0.520744	0.651411	5423.29										0.52151	0.653057	6057.48	0.00446692	0.00314846	632.301
		70	0.479503	0.619705	6278.33	0.473969	0.618152	6316.32	0.476494	0.616735	5672.38	0.483332	0.616673	7105.68	0.487284	0.625974	6495.32	0.481545	0.620496	5432.81										0.480354	0.619622	6216.8	0.00478951	0.00347295	598.735
		65	0.446814	0.593625	6270.29	0.437845	0.586785	6579.04	0.440883	0.585277	6495.06	0.448901	0.58911	7151.56	0.449748	0.594603	7103.39	0.444975	0.591127	5527.31										0.444861	0.590088	6521.11	0.00467065	0.00371442	598.517
		60	0.415277	0.566854	6316.19	0.405193	0.55849	6688.44	0.408012	0.557313	6512.26	0.417291	0.564599	6930.35	0.415121	0.565921	7098.9	0.414526	0.564096	7078.79										0.41257	0.562879	6770.82	0.00479885	0.00399357	318.83
		55	0.386165	0.541221	6313.47	0.372679	0.530498	6874.18	0.379229	0.530588	6905.26	0.384417	0.534536	6960.61	0.3839	0.537819	7133.71	0.383029	0.539056	7080.57										0.38157	0.53562	6877.97	0.00492563	0.00448888	294.178
		50	0.359247	0.516445	6694.21	0.347756	0.509619	6919.68	0.350579	0.505645	6714.45	0.354646	0.509599	6962	0.355346	0.511575	7334.73	0.355817	0.513732	7347.26										0.353898	0.511103	6995.39	0.00409103	0.00373996	288.25
		45	0.335356	0.495488	6718.36	0.325139	0.488466	7001.69	0.325011	0.480895	6844.02	0.327616	0.486587	6980.01	0.330485	0.488809	7354.38	0.333939	0.49525	7406.69										0.329591	0.489249	7050.86	0.00441898	0.00552489	275.507
		40	0.311963	0.472525	6760.8	0.300629	0.465936	6942.39	0.301716	0.460861	6847.66	0.304682	0.465895	7088.42	0.306374	0.466515	7360.31	0.307231	0.469499	7928.43										0.305432	0.466872	7154.67	0.00410413	0.00392285	433.552
		35	0.291199	0.453304	7304.23	0.278178	0.444539	6989.96	0.282914	0.444498	6807.47	0.283912	0.448038	7102.8	0.283367	0.44256	7464.68	0.284401	0.447674	7970.93										0.283995	0.446769	7273.34	0.00418268	0.00382026	412.46
		30	0.271028	0.434885	7303.31	0.258521	0.426431	7026.88	0.262753	0.424444	7391.46	0.261041	0.42717	7121.14	0.264977	0.425503	7508.31	0.265153	0.427997	8006.41										0.263912	0.427738	7392.92	0.00428839	0.00371538	348.014
		25	0.251864	0.416341	7303.42	0.239914	0.409433	7017.97	0.243455	0.40514	7415.13	0.243408	0.411394	7313.2	0.247392	0.408009	8012.43	0.246824	0.411681	8021.52										0.245476	0.410333	7513.95	0.00413743	0.00380058	411.46
		20	0.235846	0.399945	7321.99	0.22384	0.392598	7603.26	0.226796	0.388976	7421.33	0.22807	0.396165	7459.37	0.232163	0.393246	8014.09	0.231663	0.395184	8028.12										0.22973	0.394352	7641.36	0.00431546	0.00370036	307.732
		15	0.219093	0.383401	7510.91	0.212315	0.382082	8087.65	0.21048	0.372509	7501.7	0.214192	0.381657	7476.23	0.216191	0.378127	8015.83	0.214414	0.378755	8036.82										0.214447	0.379422	7771.52	0.00299926	0.00394502	302.628
		10	0.204332	0.367066	7524.3	0.198599	0.368477	8094.46	0.195433	0.356929	7511.18	0.199703	0.36597	7482.43	0.202118	0.364551	8031.97	0.201062	0.363454	8049.83										0.200208	0.364408	7782.36	0.00306694	0.00407256	303.757
		5	0.191233	0.35356	7523.39	0.18747	0.354508	8123.2	0.181344	0.33976	7527.49	0.186454	0.351388	7970.14	0.189264	0.349918	8036.18	0.18876	0.351037	8059.9										0.187421	0.350029	7873.38	0.00339392	0.00530788	273.934
	FLAIR (quant-only)	95	0.653207	0.792097	3348.78	0.653786	0.790583	3315.14	0.652153	0.790508	3341.7	0.658621	0.795607	4705.13	0.658081	0.794862	3307.02	0.654599	0.791801	3295.21										0.655075	0.792576	3552.16	0.00266567	0.00216745	565.207
		90	0.605619	0.753738	3488.39	0.606435	0.753279	3373.2	0.605274	0.75148	3375.85	0.612919	0.756774	4803.98	0.608285	0.755132	3340.98	0.607973	0.753816	3440.45										0.607751	0.754036	3637.14	0.00280936	0.00178565	574.105
		85	0.564031	0.719972	3556.63	0.562814	0.716591	3420.56	0.562598	0.716178	3730.98	0.569929	0.720128	4911.67	0.567333	0.718936	3933.57	0.561274	0.714355	3586.86										0.564663	0.717693	3856.71	0.00329947	0.00233756	545.482
		80	0.527343	0.685903	3927.25	0.521736	0.683499	3918.5	0.522888	0.682906	3857.21	0.529837	0.683457	4985.48	0.52879	0.685655	6368.99	0.520855	0.67933	3715.02										0.525242	0.683458	4462.08	0.00387793	0.00237271	1040.74
		75	0.489713	0.654701	3948.8	0.485789	0.653071	6368.88	0.487078	0.652737	3981.49	0.492826	0.649501	5962.72	0.493015	0.655849	6507.63	0.487203	0.650561	3781.03										0.489271	0.652737	5091.76	0.00310035	0.00240243	1315.4
		70	0.454735	0.622913	5514.17	0.449746	0.621109	6498.72	0.453216	0.622576	4188.12	0.457645	0.61742	6016.95	0.458883	0.625813	6608.48	0.454889	0.622467	3788.11										0.454852	0.622049	5435.76	0.00324998	0.00274493	1193.35
		65	0.427929	0.599378	5542.24	0.418159	0.592409	6761.93	0.423115	0.593489	5202.58	0.428928	0.591774	6077.93	0.427561	0.596759	7181.66	0.424392	0.595863	3976.06										0.425014	0.594945	5790.4	0.00403191	0.00291182	1154.22
		60	0.400812	0.573956	5070.22	0.390245	0.565231	7004.87	0.395527	0.566907	5247.81	0.403351	0.569586	5689.68	0.398988	0.570477	7167.71	0.398815	0.570405	6111.99										0.397956	0.569427	6048.71	0.0045701	0.0030515	882.97
		55	0.376394	0.550475	4797.45	0.363322	0.539054	7215.59	0.370165	0.541277	5551.62	0.375624	0.540747	5735.3	0.372498	0.543482	7199.81	0.372615	0.54764	6111.42										0.371769	0.543779	6101.87	0.0047208	0.00441832	957.557
		50	0.353377	0.526885	5269.02	0.341857	0.51896	7247.78	0.346588	0.518021	5179.12	0.349189	0.517373	5771.06	0.34816	0.518996	7383.9	0.348719	0.522684	6421.22										0.347982	0.520486	6212.02	0.00375738	0.00363575	963.374
		45	0.333329	0.507205	5297.62	0.321254	0.49734	7335.64	0.325191	0.493697	5397.76	0.32524	0.49464	6007.17	0.324905	0.495702	7408.41	0.331226	0.5062	6508.35										0.326857	0.499131	6325.82	0.00450694	0.00599716	921.421
		40	0.312911	0.485272	5338.63	0.29938	0.475523	7307.32	0.305021	0.474101	5405.27	0.305575	0.475381	6144.5	0.304384	0.474343	7405.11	0.307308	0.481148	8394.9										0.305763	0.477628	6665.96	0.00439801	0.00455038	1230.44
		35	0.295285	0.466294	7327.02	0.280034	0.455645	7362.7	0.287611	0.457973	5450	0.286019	0.457261	6157.96	0.285577	0.451033	7516.17	0.28783	0.460653	8437.59										0.287059	0.458143	7041.91	0.00492348	0.00510555	1065.14
		30	0.277995	0.448601	7335.85	0.262425	0.43798	7399.01	0.26997	0.438276	7440.5	0.265389	0.437054	5694.24	0.269152	0.434534	7561.84	0.269462	0.441269	8491.62										0.269065	0.439619	7320.51	0.00525974	0.00490541	905.018
		25	0.2603	0.430938	7332.89	0.246167	0.421612	7360.82	0.252395	0.419871	7462.47	0.249922	0.42182	5940.01	0.255249	0.418132	8428.1	0.254925	0.425487	8497.93										0.25316	0.422977	7503.7	0.00486694	0.00460419	931.605
		20	0.24569	0.413428	7357.3	0.233065	0.405884	7760.99	0.238788	0.404739	7470.61	0.23654	0.40755	6122.82	0.240475	0.402385	8429.21	0.239952	0.407368	8529.61										0.239085	0.406892	7611.76	0.00422185	0.00372428	875.734
		15	0.232449	0.398266	7535.44	0.222126	0.395365	8596.89	0.223069	0.388349	7551.7	0.224171	0.393454	6131.12	0.22763	0.387779	8428.48	0.224619	0.391228	8538.66										0.225677	0.392407	7797.05	0.00380719	0.00408559	947.88
		10	0.217696	0.381904	7536.82	0.209326	0.381377	8606.49	0.209135	0.372572	7572.15	0.21021	0.377779	6135.56	0.214248	0.375393	8446.94	0.214303	0.376408	8550.17										0.212486	0.377572	7808.02	0.00346245	0.00358856	951.092
		5	0.2053	0.368845	7518.42	0.198342	0.36736	8646.06	0.196611	0.355538	7589.03	0.199369	0.362764	7950.13	0.201412	0.360382	8451.94	0.202426	0.363914	8560.1										0.200576	0.363134	8119.28	0.00311784	0.00482671	500.657
	IsoQuant	50	0.398309	0.557189	6610.96	0.389369	0.553119	7212.43	0.391174	0.549575	6448.44	0.395004	0.548866	6700.79	0.395571	0.551416	7351.73	0.395646	0.554234	7319.83										0.394179	0.5524	6940.69	0.00328619	0.0031065	398.779

## Sheet: Table S6
			Set 1									Set 2									Set 3
			Sample 1			Sample 2			Sample 3			Sample 1			Sample 2			Sample 3			Sample 1			Sample 2			Sample 3			Mean			Stdev
			SCC	PCC	RMSE	SCC	PCC	RMSE	SCC	PCC	RMSE	SCC	PCC	RMSE	SCC	PCC	RMSE	SCC	PCC	RMSE	SCC	PCC	RMSE	SCC	PCC	RMSE	SCC	PCC	RMSE	SCC	PCC	RMSE	SCC	PCC	RMSE
ONT dRNA	Bambu	95	0.793974	0.868636	2124.8	0.790542	0.862535	2173.32	0.789761	0.866085	2127.26	0.795732	0.867827	3152.74	0.794012	0.865176	4411.86	0.79515	0.866651	3006.46	0.788768	0.86635	1959.42	0.787449	0.863239	2311.11	0.796068	0.867725	2233.94	0.792384	0.866025	2611.21	0.00329193	0.00201982	755.698
3 sets		90	0.739349	0.829261	2154.76	0.757807	0.840346	2255.28	0.745199	0.83308	2153.76	0.756363	0.842291	3161.81	0.753945	0.836992	4292.44	0.753648	0.839474	3047.11	0.755325	0.843257	4438.71	0.737749	0.826023	20390.6	0.752728	0.837892	3723.81	0.750235	0.836513	5068.7	0.00713187	0.00558345	5495.7
		85	0.703525	0.806379	2174.82	0.727171	0.820138	2353.5	0.709028	0.810427	2181.98	0.723517	0.81892	3205.58	0.716597	0.811828	4297.78	0.724981	0.819888	2943.04	0.714832	0.813934	3337.46	0.7058	0.80446	20541.2	0.710894	0.804886	18279.3	0.71515	0.812318	6590.52	0.00821793	0.00641546	7829.45
		80	0.679134	0.790206	2246.62	0.704563	0.804872	2499.34	0.685091	0.794558	2840.38	0.688473	0.79611	3212.94	0.68391	0.787209	16106.2	0.692529	0.797685	2957.59	0.681014	0.794211	3354.08	0.670305	0.781688	16736.2	0.684787	0.792834	20540.6	0.685534	0.793264	7832.66	0.00892477	0.00619445	8194.13
		75	0.649045	0.770954	2243	0.678634	0.787961	2408.25	0.660843	0.781019	2848.94	0.659338	0.778258	3268.55	0.653811	0.766326	16106.4	0.663972	0.777393	3043.53	0.65849	0.782887	3325.79	0.645553	0.764319	15483.4	0.660173	0.778781	20393.3	0.658873	0.776433	7680.13	0.00896666	0.00737267	8024.93
		70	0.623767	0.753878	2351.81	0.653185	0.768873	2519.54	0.635084	0.766257	2844.73	0.63486	0.761466	3288.5	0.626946	0.751368	16102.5	0.643289	0.763476	3035.71	0.638037	0.766672	4337.6	0.626243	0.753704	15389.8	0.631282	0.756488	20405.9	0.634744	0.760242	7808.45	0.00882162	0.00626053	7926.26
		65	0.606082	0.740926	3077.09	0.627069	0.751149	2529.42	0.616263	0.754731	2847.32	0.614025	0.750678	3223.78	0.610102	0.738683	16135.3	0.622866	0.751399	3036.82	0.616137	0.753275	3158.69	0.608469	0.74361	15401.2	0.608006	0.74219	16582.3	0.614336	0.747405	7332.43	0.00698051	0.00589636	6824.84
		60	0.590618	0.734512	3052.97	0.607158	0.738246	2736.26	0.593313	0.74093	2850.89	0.589203	0.729486	3273.38	0.591581	0.726051	16134.5	0.605055	0.741825	3036.04	0.597205	0.740905	3229.62	0.590146	0.732516	16741.6	0.587729	0.726855	16584.5	0.594668	0.734592	7515.54	0.00699121	0.00634884	6965.17
		55	0.570228	0.719704	3037.21	0.590665	0.726973	2774.57	0.571773	0.726606	2869.41	0.573483	0.720482	3268.9	0.576857	0.718924	16148.4	0.582217	0.72918	3045.02	0.580214	0.724295	3268.61	0.578613	0.723159	16595.9	0.564954	0.71079	16627.3	0.576556	0.722235	7515.03	0.00800666	0.00636142	6951.48
		50	0.551988	0.708669	2986.83	0.569389	0.711927	3578.85	0.553661	0.713819	2751.79	0.554044	0.70743	3254.16	0.557122	0.700879	16406.8	0.56534	0.717425	3042.54	0.561578	0.713143	3234.63	0.5625	0.71043	17015.5	0.558033	0.7095	20440.9	0.559295	0.710358	8079.1	0.00552143	0.0044074	8070.77
		45	0.541778	0.701525	2881.79	0.552064	0.700355	3530.15	0.542319	0.704893	15492.9	0.538512	0.696508	3279.32	0.549419	0.700742	16138.3	0.553406	0.70638	3561.81	0.541664	0.70084	3234.66	0.548018	0.706523	15575.1	0.54293	0.699118	18327.6	0.545568	0.701876	9113.52	0.00502915	0.00331736	7168.87
		40	0.528431	0.693213	2935.32	0.536968	0.690521	3531.07	0.528247	0.694165	15498.8	0.528219	0.690605	3288.68	0.537029	0.690583	16159.5	0.5442	0.701583	3567.05	0.530747	0.694439	4010.82	0.534468	0.695855	16910.5	0.530588	0.689781	20773.2	0.533211	0.693416	9630.55	0.00519152	0.0037074	7863.83
		35	0.517301	0.6832	20526.2	0.524898	0.681207	3595.41	0.520213	0.689095	15498.3	0.516475	0.678296	3891.59	0.520262	0.680863	16174	0.531566	0.692393	3597.53	0.513537	0.680069	3285.21	0.52795	0.690444	16911.9	0.519792	0.682387	19999.7	0.521333	0.684217	11497.8	0.00546455	0.00482329	7718.62
		30	0.512817	0.678013	20527.5	0.514533	0.674152	3535.39	0.50756	0.679085	15500.3	0.507084	0.67261	3892.76	0.51134	0.675881	16193.3	0.521973	0.684265	3588.09	0.498902	0.670894	4078.27	0.517192	0.684334	17023.8	0.510417	0.674926	20026.3	0.511313	0.677129	11596.2	0.00622158	0.0045508	7641.97
		25	0.503093	0.674436	20512.7	0.505269	0.667647	3544.29	0.499399	0.675336	15500.7	0.497759	0.665925	3827.99	0.508561	0.672559	16173.6	0.509598	0.676053	4681.05	0.491516	0.666644	3191.37	0.505811	0.676385	16916.9	0.505399	0.671599	19896.4	0.502934	0.671843	11582.8	0.00548759	0.00390971	7592.01
		20	0.495704	0.666919	20630.4	0.500776	0.663581	3554.92	0.495129	0.674529	15501.3	0.497092	0.667363	3824.09	0.495179	0.663434	16157.7	0.500693	0.670624	5465.72	0.479524	0.656614	3998.66	0.497944	0.668208	16257.7	0.496689	0.667295	19897.9	0.495414	0.666507	11698.7	0.00597804	0.0047393	7371.91
		15	0.487743	0.664788	20630.9	0.49224	0.65793	3564.88	0.491703	0.67253	15501.5	0.490329	0.664801	3817.5	0.48909	0.660133	16172.8	0.490924	0.664102	4687.77	0.479375	0.658978	3196.99	0.491275	0.662344	16928.7	0.484035	0.659501	19895.6	0.488524	0.66279	11599.6	0.00426116	0.00435361	7603.82
		10	0.482819	0.65711	20656.7	0.488874	0.65537	3643.1	0.486605	0.669643	15500.2	0.482844	0.657357	3834.28	0.482506	0.651464	16206.3	0.489021	0.661368	4686.11	0.466422	0.649814	3981.92	0.486696	0.663889	16926.6	0.4856	0.659303	19967.2	0.483487	0.658369	11711.4	0.00650807	0.0057801	7509.42
		5	0.480787	0.65571	20633.3	0.482885	0.65113	3667.88	0.481611	0.665053	15694.1	0.484412	0.658471	3834.09	0.477691	0.649728	16169.4	0.483233	0.656222	4751.63	0.46151	0.644881	3999.53	0.486324	0.663451	17022	0.476586	0.648026	20053.5	0.479449	0.654741	11758.4	0.00703136	0.00683375	7525.5
	Bambu + TranSigner	95	0.822504	0.890456	1533.18	0.819954	0.885116	1666.3	0.818649	0.88819	1537.82	0.82223	0.887273	2475.5	0.821108	0.885464	3017.97	0.821786	0.886647	1508.15	0.816377	0.886715	1523.49	0.815978	0.884325	1729.99	0.823696	0.888386	1619.14	0.820254	0.886952	1845.73	0.00279948	0.00183952	508.179
		90	0.766163	0.84848	1608.66	0.785928	0.861429	2020.67	0.77265	0.853397	1586.88	0.78222	0.861932	2497.49	0.779293	0.855242	2782.81	0.780026	0.8595	1589.67	0.783981	0.865109	3167.39	0.765506	0.846204	15317.1	0.779347	0.858225	1640.82	0.777235	0.856613	3579.06	0.00705236	0.00599682	4231.24
		85	0.730192	0.825	1638.71	0.752101	0.838443	2132.8	0.735353	0.829864	1598.61	0.748094	0.83635	2578.03	0.741013	0.830327	2783.93	0.750234	0.839291	1605.33	0.739909	0.831608	3221.76	0.731301	0.822299	15321.7	0.736993	0.823822	15334.4	0.740577	0.830778	5135.03	0.00766511	0.00633528	6353.9
		80	0.7041	0.807881	1767.95	0.728492	0.821639	2346.26	0.710015	0.814257	2415.37	0.711599	0.812591	2598.04	0.706286	0.80364	15522.2	0.716479	0.815184	1634.62	0.704615	0.811084	3249.62	0.693376	0.797133	15317.6	0.709218	0.810733	15318	0.709353	0.81046	6685.52	0.00905119	0.00664625	6745.03
		75	0.67224	0.786405	1769.85	0.70179	0.803865	2202.37	0.684269	0.798805	2415.45	0.681472	0.793679	2833.64	0.675675	0.781568	15521.1	0.686591	0.792637	1800.59	0.680145	0.798149	3215.34	0.666489	0.776965	15346	0.6835	0.796139	15319.6	0.681352	0.792024	6713.77	0.00942839	0.00834443	6728.89
		70	0.645785	0.7676	2123.25	0.676267	0.784181	2335.77	0.657214	0.782647	2417.28	0.655836	0.775203	2858.32	0.647068	0.765153	15512.9	0.665488	0.778207	1803.59	0.657748	0.779698	2842.17	0.646137	0.766462	15337	0.653004	0.772274	15365.9	0.656061	0.774603	6732.91	0.00945207	0.00675528	6719.62
		65	0.627526	0.753584	2931.1	0.649438	0.765342	2346.85	0.636668	0.768865	2418.77	0.633116	0.764229	2755.29	0.629098	0.752062	15611	0.643689	0.764243	1792.8	0.634135	0.764114	2847.06	0.626604	0.755056	15342.1	0.629372	0.755618	15363.6	0.634405	0.760346	6823.17	0.00747952	0.00602592	6671.9
		60	0.611472	0.746606	2881.71	0.628492	0.751677	2790.15	0.612785	0.754487	2446.03	0.606573	0.740942	2859.76	0.609869	0.73765	15615.3	0.624444	0.753633	1791.27	0.614717	0.751711	2958.68	0.607638	0.743426	15339.6	0.608076	0.738958	15369.3	0.613785	0.746566	6894.65	0.00748477	0.00663513	6619.7
		55	0.589685	0.730474	2831.04	0.61054	0.739418	2831.11	0.590401	0.738696	2468.6	0.590125	0.731442	2836.67	0.595853	0.728339	15630.1	0.601084	0.739175	1847	0.597713	0.733005	3011.62	0.595785	0.733701	15342.2	0.584009	0.721747	15455	0.595022	0.732888	6917.04	0.00809888	0.00650671	6634.85
		50	0.57116	0.719008	2748.65	0.588307	0.722999	3634.94	0.570775	0.724429	2476.76	0.569396	0.716744	2814.6	0.574712	0.709238	16021.2	0.582648	0.725652	1810.8	0.577322	0.722171	2967.12	0.578158	0.719167	15512.2	0.574377	0.720475	15450.6	0.576317	0.719987	7048.54	0.00580406	0.0046404	6661.11
		45	0.559993	0.71073	2655.84	0.570583	0.71077	3585.98	0.558853	0.714754	15450.2	0.552867	0.704046	2864.51	0.566285	0.709159	15616	0.569497	0.715122	2637.15	0.556222	0.708882	2949.66	0.56315	0.715142	15491	0.558353	0.709445	15453	0.561756	0.710895	8522.59	0.0058068	0.0034772	6621.71
		40	0.545464	0.70184	2719.1	0.554186	0.699623	3606.52	0.543767	0.703426	15456.2	0.541736	0.697117	2872.7	0.553464	0.698083	15652.2	0.559902	0.709998	2645.88	0.545179	0.702421	2956.9	0.549224	0.70442	15494.5	0.544407	0.698625	15523.2	0.548592	0.701728	8547.47	0.00585317	0.00389155	6629.84
		35	0.533442	0.690411	15488.3	0.541792	0.690121	3675.67	0.534802	0.697238	15455.8	0.531521	0.68258	3547.39	0.536088	0.687686	15653.2	0.546599	0.699956	2699.72	0.529341	0.686183	3051.36	0.541186	0.697731	15493.1	0.532973	0.6902	15526	0.536416	0.691345	10065.6	0.00541038	0.00549132	6347.04
		30	0.52817	0.684376	15489	0.530413	0.681825	3612.67	0.521266	0.686532	15457	0.522428	0.677134	3531.75	0.526192	0.68194	15673.5	0.537144	0.692422	2697.19	0.514132	0.676776	3061.03	0.529565	0.690486	15520	0.522543	0.681929	15568.6	0.525761	0.683713	10067.9	0.00630597	0.00510198	6367.31
		25	0.517787	0.6801	15472.6	0.519861	0.673848	3610.01	0.511369	0.681038	15456	0.512426	0.67022	3455.97	0.523174	0.678351	15656.7	0.523585	0.68218	3507.77	0.505644	0.671616	3019.82	0.517856	0.682485	15529.6	0.516769	0.677626	15528.5	0.516497	0.677496	10137.4	0.0054819	0.00431702	6266.06
		20	0.5102	0.672591	15630.3	0.514925	0.669232	3633.72	0.506554	0.679878	15456.8	0.510639	0.670702	3448.83	0.509126	0.667901	15641.1	0.513807	0.676141	4501.67	0.493529	0.661739	3059.35	0.509228	0.672864	15563.9	0.507572	0.672606	15530.2	0.508398	0.671517	10274	0.0058416	0.00484279	6154.31
		15	0.501419	0.669509	15627.6	0.5058	0.662706	3634.66	0.502422	0.677762	15457.1	0.503677	0.668378	3464.86	0.502639	0.664136	15653.5	0.503442	0.669139	3509.14	0.492607	0.66411	3038.09	0.502163	0.667367	15544.6	0.49415	0.663711	15526.6	0.500924	0.667424	10161.8	0.0047261	0.00453777	6273.31
		10	0.495908	0.661132	15675.7	0.501887	0.659961	3737.98	0.496649	0.67354	15454.7	0.495429	0.659595	3494.47	0.495387	0.655091	15705.5	0.501004	0.665811	3498.14	0.479299	0.654209	3032.75	0.496313	0.668016	15538.6	0.498705	0.663215	15538.7	0.49562	0.662286	10186.3	0.00627562	0.00581703	6268.92
		5	0.493919	0.659801	15636.2	0.495743	0.655498	3755.18	0.491513	0.669105	15610.3	0.496877	0.661094	3480.35	0.490335	0.65309	15653.6	0.495057	0.660703	3592.66	0.473782	0.648644	3057.91	0.495592	0.666838	15535.5	0.489724	0.652512	15653.2	0.491393	0.658587	10219.4	0.00669178	0.00666419	6277.78
	FLAIR	95	0.743246	0.795222	15964	0.741229	0.79199	15950.8	0.741007	0.794082	15949.1	0.742601	0.794551	15720.4	0.743481	0.796656	15715.4	0.741915	0.79421	15730.5	0.737355	0.789853	15691.2	0.739234	0.791224	15711.3	0.736934	0.788038	15692.9	0.740778	0.79287	15791.7	0.00259155	0.00303501	119.967
		90	0.726971	0.778159	15966.3	0.723087	0.7716	15972.8	0.724398	0.777107	15949.6	0.727679	0.780327	15720.7	0.724687	0.776914	15738.5	0.725427	0.776842	15732.9	0.722452	0.77398	15692.9	0.724328	0.774475	15716.8	0.719417	0.770264	15728.2	0.724272	0.775519	15802.1	0.00278717	0.00345747	116.844
		85	0.711067	0.760456	15973.2	0.705883	0.75223	15978.5	0.709622	0.762066	15949.7	0.713732	0.76575	15736.8	0.710055	0.760856	15738.9	0.710303	0.76186	15735.4	0.709116	0.760829	15697.5	0.708437	0.758481	15700.8	0.702137	0.751024	15735.5	0.708928	0.759284	15805.1	0.00377817	0.00519	117.734
		80	0.693655	0.740996	15983.6	0.690463	0.73307	16002.9	0.692585	0.742954	15954.8	0.697576	0.748465	15755.7	0.695054	0.744276	15752.2	0.694641	0.746104	15737.3	0.695143	0.745636	15707.5	0.692841	0.743466	15701.1	0.687704	0.735738	15741	0.693296	0.742301	15815.1	0.00324726	0.00514252	120.978
		75	0.679643	0.725315	15991	0.67502	0.715786	16014.1	0.675822	0.726436	15989.5	0.68396	0.73471	15768.9	0.679887	0.728663	15745.5	0.679829	0.730455	15992.3	0.681361	0.73262	15724.2	0.67909	0.727791	15728.8	0.671549	0.717389	15758.1	0.678462	0.726574	15856.9	0.00413571	0.0066826	129.661
		70	0.664727	0.709307	16005.5	0.661402	0.700925	16016.7	0.662385	0.711176	15991	0.667591	0.715856	15773.9	0.661205	0.705591	15773.6	0.663437	0.712088	15994.2	0.663896	0.712089	15726.7	0.66606	0.710589	15749.2	0.65647	0.699065	15806.7	0.663019	0.708521	15870.8	0.00367887	0.0060311	120.771
		65	0.653266	0.696231	16008.7	0.647484	0.687007	16017.2	0.649323	0.696755	15991.2	0.654013	0.699614	15813	0.648032	0.69217	15778.6	0.650508	0.698339	15994.7	0.650857	0.697738	15764.1	0.653828	0.698594	15753.7	0.643639	0.686268	15813.8	0.650106	0.694746	15881.7	0.00381625	0.00547422	112.313
		60	0.638987	0.681041	16009.5	0.634708	0.674481	16017.4	0.636175	0.681745	16009.8	0.641125	0.684266	15816.4	0.634125	0.67461	15797.9	0.638271	0.686418	15994.8	0.636634	0.682353	15767.3	0.638931	0.685158	15757.1	0.630145	0.672458	15814.6	0.636567	0.680281	15887.2	0.00369769	0.00544079	111.95
		55	0.627207	0.66634	16022.3	0.622471	0.661289	16021.1	0.6224	0.666982	16028.6	0.625764	0.66546	15838	0.621523	0.660381	15814.7	0.62619	0.674694	16000	0.62451	0.668696	15767.7	0.622707	0.663453	16014.4	0.620196	0.663397	15815	0.623663	0.665633	15924.6	0.00248156	0.00414366	110.772
		50	0.615883	0.653552	16026	0.61168	0.65043	16022.9	0.610229	0.655478	16026.5	0.614089	0.654187	15839.6	0.607808	0.645204	15819.9	0.614356	0.659112	16004.4	0.61407	0.659379	15767.8	0.61244	0.654492	16015.2	0.608803	0.649484	15821.9	0.612151	0.65348	15927.1	0.0027966	0.00447435	109.626
		45	0.606235	0.643016	16029.5	0.598922	0.637617	16023.4	0.59846	0.644279	16026.6	0.602865	0.641535	15855.7	0.597156	0.634666	15819.9	0.601165	0.645066	15983.4	0.603834	0.648671	15774.7	0.601606	0.643086	16028.1	0.597894	0.63681	15824.9	0.600904	0.641638	15929.6	0.00302904	0.00448782	107.037
		40	0.594117	0.629433	16029.6	0.587065	0.62396	16030.8	0.588913	0.633738	16029.7	0.591176	0.627854	15861.7	0.58577	0.620722	15825	0.591088	0.633528	15987.9	0.591484	0.634989	15775.5	0.590819	0.632205	16029.1	0.58733	0.624819	15825.4	0.589751	0.629027	15932.7	0.00262313	0.00492085	107.477
		35	0.585474	0.620743	16030.1	0.57796	0.615835	16029.8	0.578366	0.62204	16032.1	0.580628	0.617211	15863.7	0.575053	0.609213	15859.9	0.579607	0.619404	16013.5	0.580702	0.624041	15775.9	0.579845	0.620229	16027	0.57633	0.614297	15822.8	0.579329	0.618113	15939.4	0.00297847	0.0044285	106.872
		30	0.574119	0.609266	16031.5	0.566343	0.603505	16031.1	0.56901	0.611161	16035.8	0.569403	0.604839	15859.9	0.565021	0.598515	15861.8	0.569982	0.609472	16013.9	0.570304	0.611933	15777.2	0.569706	0.609002	16027.3	0.564031	0.600046	15824.9	0.568658	0.606415	15940.4	0.00325439	0.0050286	107.083
		25	0.562727	0.596409	16034.4	0.554699	0.590656	16031.7	0.557821	0.597213	16051.4	0.558731	0.593899	15860	0.554669	0.58671	15862.7	0.561059	0.598857	16016.5	0.560368	0.60123	15779.1	0.560561	0.598441	16042.6	0.555584	0.591326	15826.5	0.558469	0.594971	15945	0.00293974	0.00455438	110.387
		20	0.553993	0.588113	16037.6	0.544544	0.578598	16037	0.547922	0.586761	16052.5	0.548991	0.582407	15862.7	0.544798	0.5737	15868.1	0.552554	0.589481	16031.8	0.550335	0.591534	15780.4	0.549694	0.585139	16047.9	0.547806	0.583443	15826.8	0.54896	0.584353	15949.4	0.00300211	0.00527452	112.454
		15	0.543601	0.575636	16040.3	0.534907	0.565841	16063.2	0.539688	0.577484	16053	0.53988	0.572443	15862.9	0.53661	0.562392	15874.4	0.544163	0.580405	16034.5	0.541256	0.582785	15780.9	0.540314	0.575048	16049.3	0.537253	0.570401	15830.1	0.539741	0.573604	15954.3	0.00301907	0.00631244	114.786
		10	0.534021	0.565208	16040.6	0.524756	0.553353	16063.3	0.532952	0.569181	16057.4	0.529855	0.561643	15863.4	0.52632	0.550779	15880.5	0.534869	0.569679	16035.1	0.532508	0.572459	15786.7	0.53185	0.566039	16051.5	0.530179	0.563876	15828.4	0.530812	0.56358	15956.3	0.0032287	0.00689993	114.633
		5	0.524656	0.554303	16038.4	0.516746	0.545774	16062.6	0.525482	0.561484	16058.1	0.522396	0.551177	16114.5	0.519143	0.543257	15880.4	0.528186	0.56228	16044.5	0.523294	0.561443	15806	0.523224	0.555897	16051.5	0.521123	0.55296	15830.7	0.522694	0.554286	15987.4	0.00325215	0.00646904	119.166
	FLAIR + TranSigner	95	0.750579	0.805485	15951	0.748184	0.802207	15936.4	0.748017	0.804298	15934.8	0.747778	0.801662	15703.9	0.748295	0.802574	15700.7	0.747261	0.800612	15715.6	0.743499	0.799213	15667.8	0.745182	0.799922	15689	0.743035	0.797331	15670.7	0.74687	0.801478	15774.4	0.00262379	0.00272341	122.996
		90	0.733948	0.788245	15955.1	0.730044	0.781709	15975.5	0.731235	0.787382	15935.5	0.73262	0.78744	15704.3	0.729556	0.783194	15723.9	0.730628	0.783037	15722.4	0.728279	0.783126	15669.7	0.730135	0.783311	15695.7	0.725427	0.779785	15706.5	0.730208	0.784137	15787.6	0.00276175	0.00305482	122.628
		85	0.717725	0.770194	15963.4	0.712806	0.762583	15981.2	0.716513	0.77279	15936.9	0.718442	0.772966	15720.9	0.714796	0.76699	15724.2	0.715356	0.76777	15725.2	0.714766	0.76997	15674.5	0.713694	0.767245	15658.9	0.708058	0.760357	15717.1	0.714684	0.767874	15789.1	0.00357634	0.00467156	125.615
		80	0.699929	0.750159	15974.8	0.697338	0.744286	16006.5	0.699237	0.753678	15943.6	0.702075	0.755719	15741.7	0.699495	0.750089	15738.9	0.699477	0.751869	15727.7	0.700973	0.755056	15686	0.697706	0.751861	15659.2	0.69348	0.744908	15723	0.698857	0.750847	15800.1	0.00289584	0.0042512	129.232
		75	0.685615	0.73415	15981.8	0.681699	0.727025	16003.5	0.681845	0.736684	15978.4	0.688513	0.742378	15756.7	0.683819	0.733988	15732.7	0.684543	0.736348	15982.9	0.687168	0.742333	15703.7	0.683978	0.736424	15688.7	0.677236	0.726833	15741.6	0.683824	0.735129	15841.1	0.00376861	0.00585698	135.356
		70	0.671015	0.718597	16013.2	0.667916	0.711961	16006.9	0.668406	0.721618	15979.9	0.672157	0.72363	15762.1	0.665457	0.711674	15762.6	0.668391	0.718748	15985.2	0.669951	0.721985	15710	0.670827	0.719437	15710.2	0.662453	0.708614	15814.1	0.668508	0.717363	15860.5	0.00343841	0.00571035	126.135
		65	0.659111	0.705361	16017.3	0.654028	0.69858	16008.5	0.655124	0.707179	15980.1	0.658566	0.707793	15801.6	0.652185	0.698298	15767.7	0.655329	0.705176	15985.8	0.656425	0.707227	15747.6	0.658498	0.707372	15715	0.649726	0.696071	15821.4	0.655443	0.703673	15871.7	0.00346949	0.00500368	117.925
		60	0.644437	0.689654	16018.2	0.64128	0.685945	16008.8	0.641681	0.691825	15998.6	0.645932	0.693029	15805.6	0.638192	0.681153	15787.1	0.642963	0.693205	15985.9	0.642549	0.692505	15751.3	0.643436	0.693651	15718.8	0.635955	0.6819	15822.3	0.641825	0.689207	15877.4	0.00344962	0.00521988	117.235
		55	0.63237	0.675295	16015.6	0.628698	0.672592	16013.6	0.627972	0.677736	16017	0.630743	0.674883	15829	0.625354	0.666725	15806.3	0.630789	0.681567	15991.6	0.630381	0.679254	15751.7	0.627344	0.672488	15977.1	0.625756	0.672667	15823	0.628823	0.674801	15913.9	0.00248074	0.00419755	106.321
		50	0.620851	0.66209	16019.3	0.617823	0.661874	16015.6	0.61554	0.666142	16013.4	0.618652	0.662702	15830.9	0.611707	0.651893	15812.3	0.618937	0.665974	15997.4	0.619791	0.66982	15751.7	0.617309	0.664001	15978	0.614215	0.658793	15831.2	0.617203	0.662588	15916.6	0.00289512	0.00495438	105.04
		45	0.611139	0.651689	16022.9	0.605071	0.649009	16016.1	0.603588	0.654677	16013.5	0.607238	0.650147	15848.8	0.601113	0.641434	15812.8	0.605506	0.651958	15957.1	0.609492	0.659345	15758.3	0.606368	0.652464	15992.7	0.603089	0.646143	15834.4	0.605845	0.650763	15917.4	0.00309439	0.0050023	100.769
		40	0.599228	0.638865	16023	0.593014	0.635829	16022.5	0.593763	0.643793	16017.7	0.595373	0.636454	15859.2	0.589799	0.627219	15822.4	0.5953	0.640643	15962.3	0.597017	0.645504	15759.2	0.595856	0.642172	15992.8	0.592218	0.633627	15835.8	0.594619	0.638234	15921.7	0.00272928	0.00553857	100.302
		35	0.590444	0.629724	16023.5	0.583701	0.627635	16020.9	0.583065	0.632099	16020.8	0.584848	0.625694	15861.5	0.578916	0.615675	15857.3	0.583708	0.626514	15988.6	0.585934	0.634323	15759.8	0.58467	0.630319	15989.5	0.581174	0.623568	15833.3	0.584051	0.627283	15928.4	0.0031401	0.00529318	99.2496
		30	0.579193	0.618754	16025.1	0.571723	0.614644	16023	0.573488	0.620937	16025.3	0.57361	0.613792	15858	0.568846	0.6053	15859.2	0.574299	0.616986	15990.3	0.57517	0.621838	15761.6	0.574606	0.619043	15991.4	0.568461	0.608884	15836	0.573266	0.615575	15930	0.00345718	0.00564499	99.738
		25	0.567691	0.606062	16028.1	0.559978	0.601483	16023.8	0.562335	0.607713	16040.9	0.563271	0.603451	15858.2	0.558518	0.593519	15860.2	0.565446	0.606464	15994.3	0.564989	0.610486	15763.8	0.56527	0.608057	16029.5	0.559752	0.599983	15837.5	0.563028	0.604135	15937.4	0.00310971	0.00506189	105.14
		20	0.558774	0.597283	16031.6	0.549753	0.589509	16029.1	0.552174	0.596771	16042.6	0.553268	0.591604	15861.2	0.548548	0.580597	15865.9	0.556827	0.597013	16010.9	0.554917	0.6008	15765.3	0.554479	0.595269	16035.7	0.551847	0.591962	15837.9	0.553399	0.593423	15942.2	0.00310989	0.00561766	107.216
		15	0.548311	0.585272	16034.2	0.540061	0.576782	16055.2	0.544034	0.587637	16043.4	0.544131	0.581662	15861.4	0.540341	0.569698	15872.6	0.548089	0.587799	16013.5	0.545679	0.591799	15766.1	0.545055	0.584868	16037.4	0.541199	0.578912	15841.2	0.5441	0.582714	15947.2	0.00304576	0.00647202	109.602
		10	0.538608	0.574683	16034.6	0.529639	0.563995	16055.3	0.537208	0.579117	16047.9	0.534114	0.570846	15861.9	0.530515	0.559461	15877.1	0.538586	0.577231	16014.4	0.536558	0.580888	15772.2	0.536211	0.575907	16040.2	0.534124	0.572147	15839.5	0.535063	0.572697	15949.2	0.00308789	0.0066504	109.465
		5	0.529311	0.564076	16033.3	0.52165	0.556578	16055.1	0.529637	0.571155	16048.7	0.526689	0.560763	16114.1	0.5232	0.551514	15878.7	0.53169	0.569625	16025	0.52719	0.569736	15793.3	0.527607	0.565932	16040.3	0.524951	0.560995	15841.8	0.526881	0.563375	15981.1	0.00307808	0.00624993	114.766
	IsoQuant	50	0.636081	0.757691	4062.19	0.641979	0.75745	3418.44	0.639395	0.763963	4017.26	0.636979	0.753217	2710.25	0.636247	0.748662	15941.1	0.637578	0.756916	3744.22	0.636255	0.758554	3476.27	0.632132	0.751041	15856.3	0.62684	0.749049	15564.4	0.635943	0.755171	7643.37	0.00499186	0.00514001	6291.45
	IsoQuant + TranSigner	50	0.646702	0.757015	4826.44	0.652238	0.756354	3221.77	0.649901	0.763747	4006.19	0.647155	0.750423	2972.87	0.646343	0.745222	16106.4	0.648514	0.755068	3630.73	0.646578	0.757576	3732.93	0.642201	0.74903	16044.3	0.637581	0.747693	15553.2	0.646357	0.75357	7788.31	0.00490145	0.00584356	6260.63
ONT cDNA	Bambu	95	0.725067	0.815755	5276.85	0.722707	0.81273	5245.97	0.710857	0.802776	5271.49	0.734037	0.822376	5915.94	0.732142	0.819493	5250.3	0.725189	0.813079	5242.89										0.725	0.814368	5367.24	0.00822166	0.00679763	269.168
3 sets		90	0.669558	0.772754	5330.55	0.6735	0.777611	5253.25	0.670566	0.770777	5300.35	0.68746	0.78741	6002.02	0.682367	0.781998	5263.21	0.67263	0.773263	5299.65										0.676013	0.777302	5408.17	0.00721793	0.00638605	292.267
		85	0.62762	0.744122	5305.06	0.631245	0.745849	5232.62	0.625994	0.735926	5466	0.644029	0.756602	5327.81	0.638435	0.74928	5585.04	0.631752	0.742548	5299.89										0.633179	0.745721	5369.4	0.00683586	0.00692304	130.569
		80	0.591375	0.715745	5491.37	0.587254	0.71364	5234.08	0.59348	0.712505	5559.15	0.608658	0.729065	5326.94	0.598185	0.718312	6203.4	0.597862	0.718993	5318.15										0.596136	0.718043	5522.18	0.0073837	0.0059634	354.719
		75	0.555317	0.689718	5521	0.550247	0.685913	5915.47	0.56042	0.686881	5582.49	0.570642	0.698764	6475.87	0.56699	0.696716	6338.39	0.559492	0.690281	5397.82										0.560518	0.691379	5871.84	0.00745636	0.00523642	450.76
		70	0.527588	0.669264	6206.55	0.520559	0.665592	5931.36	0.533192	0.668037	5474.07	0.534099	0.668543	6518.08	0.533283	0.671265	6416.34	0.534592	0.675234	5318.27										0.530552	0.669656	5977.45	0.00551301	0.00329348	495.467
		65	0.499466	0.647121	6219.91	0.493683	0.645133	5561.59	0.509392	0.648891	6238.82	0.51163	0.653798	6495.01	0.51006	0.656952	6929.8	0.503506	0.653471	5421.43										0.504623	0.650894	6144.43	0.00705573	0.00454316	568.64
		60	0.476834	0.6327	6192.39	0.470299	0.62569	6284.39	0.487255	0.633006	6267.51	0.483109	0.632331	6245.63	0.482055	0.636789	6903.48	0.483208	0.637189	6142.47										0.48046	0.632951	6339.31	0.00599483	0.0041439	281.272
		55	0.459177	0.618736	6149.42	0.448681	0.612563	6365.85	0.47161	0.619596	6564.31	0.461627	0.61758	6352.11	0.460349	0.617269	6921.62	0.457223	0.617504	6786.19										0.459778	0.617208	6523.25	0.0073996	0.00244301	290.973
		50	0.439792	0.604611	5856.39	0.429683	0.59758	6511.91	0.450957	0.605737	6197.17	0.438568	0.598647	6203.9	0.442994	0.606768	7024.15	0.442541	0.60717	7062.1										0.440756	0.603419	6475.94	0.00693675	0.00421769	486
		45	0.422629	0.591257	5929.71	0.411652	0.583907	6547.23	0.441846	0.600556	6519.86	0.417498	0.583452	6241.9	0.429299	0.594873	7091.95	0.429098	0.600661	6430.51										0.425337	0.592451	6460.19	0.0105683	0.00767282	384.761
		40	0.412026	0.585984	5815.51	0.397058	0.573754	6358.39	0.42005	0.579726	6493.23	0.405239	0.576538	6230.09	0.419603	0.591491	7006.94	0.412695	0.582982	7770.98										0.411112	0.581746	6612.52	0.00880144	0.00647341	686.716
		35	0.393757	0.568165	5982.75	0.380962	0.561598	6318.31	0.404398	0.569189	6386.65	0.391149	0.567791	6170.6	0.41081	0.585766	7136.82	0.397213	0.572757	7072.94										0.396382	0.570878	6511.34	0.0104419	0.00813675	480.612
		30	0.381758	0.559809	5983.38	0.369535	0.551978	6611	0.391008	0.55729	6991.69	0.377241	0.557879	6171.84	0.391042	0.568774	7155.65	0.383407	0.558498	7182.55										0.382332	0.559038	6682.69	0.00827402	0.00547584	514.62
		25	0.374762	0.55583	6539.57	0.353912	0.542042	6404.56	0.383236	0.553428	7015.54	0.369277	0.556435	6028.69	0.379898	0.558734	7234.41	0.366738	0.546038	7095.81										0.371304	0.552085	6719.76	0.0105416	0.00657856	469.713
		20	0.362168	0.544664	6523.1	0.35249	0.54248	7004.51	0.369976	0.538993	7010.02	0.360194	0.548132	6395.99	0.371311	0.551252	7176.61	0.356654	0.540279	7574.23										0.362132	0.5443	6947.41	0.00738294	0.00470714	432.834
		15	0.350962	0.539079	6496.64	0.340965	0.532338	7011.74	0.364093	0.535916	7005.77	0.355972	0.547406	6335.84	0.363422	0.549116	7105.91	0.347257	0.530676	7045.89										0.353778	0.539088	6833.63	0.00915267	0.00769614	329.214
		10	0.340373	0.530175	6497.84	0.33111	0.524484	7109.8	0.356212	0.532009	7043.74	0.346462	0.537352	6398.41	0.351852	0.540409	7126.33	0.338275	0.522738	7082.04										0.344047	0.531194	6876.36	0.00926174	0.00694359	334.368
		5	0.332123	0.523354	6467.66	0.322493	0.515796	7633.9	0.356448	0.534349	6697.37	0.337405	0.527368	6930.6	0.341947	0.531211	7126.43	0.329117	0.51635	7556.74										0.336589	0.524738	7068.78	0.0118171	0.00766054	464.577
	Bambu + TranSigner	95	0.757137	0.845327	2025.89	0.755393	0.843023	1960.9	0.762647	0.843961	2013.82	0.76462	0.850287	3889.55	0.762744	0.847389	1960.43	0.75674	0.841738	1933.01										0.75988	0.845288	2297.27	0.00389468	0.00312729	780.853
		90	0.699749	0.799973	2249.21	0.704641	0.805385	1984.86	0.720967	0.81042	2108.62	0.716213	0.812067	4033.13	0.711642	0.807204	2015.23	0.702706	0.799503	2132.72										0.70932	0.805759	2420.63	0.00831623	0.00522222	795.491
		85	0.656709	0.768814	2188.4	0.660525	0.771022	2086.07	0.674822	0.772642	2873.8	0.671636	0.779189	2435.26	0.667119	0.773023	2646.24	0.661096	0.766561	2452.92										0.665318	0.771875	2447.11	0.00704855	0.00432951	289.54
		80	0.619336	0.737533	2761.67	0.615004	0.735843	2063.76	0.640447	0.746369	3052.55	0.634488	0.749123	2364.71	0.625495	0.739219	5866.59	0.626152	0.741621	2547.68										0.62682	0.741618	3109.49	0.00940546	0.00519027	1392.1
		75	0.582164	0.709231	2825.32	0.577291	0.706034	5632.5	0.605962	0.719122	3157.57	0.595747	0.717195	4579.97	0.593562	0.7157	6042.08	0.586663	0.711018	2750.71										0.590231	0.71305	4164.69	0.0103368	0.00507957	1460.07
		70	0.552133	0.686148	4756.8	0.546122	0.683655	5674.68	0.576425	0.697808	2577.86	0.558646	0.685117	4701.01	0.558227	0.687662	6167.62	0.560752	0.693676	2559.13										0.558718	0.689011	4406.18	0.0101976	0.0055321	1528.13
		65	0.523229	0.662668	4518.29	0.517702	0.661022	2868.95	0.55051	0.676041	4285.4	0.53493	0.66843	4614.68	0.534998	0.672825	6866.3	0.52878	0.66959	2805.5										0.531692	0.668429	4326.52	0.0114136	0.0057735	1483.91
		60	0.499395	0.646099	4169.58	0.493004	0.639798	6072.78	0.5271	0.658133	4353.27	0.505581	0.645169	4095.85	0.506422	0.65091	6867.87	0.507305	0.652471	4204.46										0.506468	0.648763	4960.64	0.0114757	0.00642733	1199.06
		55	0.481531	0.631565	4140.82	0.471523	0.626222	6182.23	0.511712	0.643678	4646.25	0.483311	0.628943	4631.01	0.483923	0.630274	6911.85	0.480537	0.630971	5452.97										0.485423	0.631942	5327.52	0.0136384	0.00605483	1059.61
		50	0.461604	0.616807	3604.98	0.450863	0.609072	6486.46	0.488093	0.62755	3648.69	0.46005	0.608708	4195.67	0.465349	0.618258	6984.69	0.464668	0.618164	5818.74										0.465104	0.616427	5123.2	0.0124043	0.0069844	1493.11
		45	0.44443	0.602689	3790.67	0.431953	0.593974	6526.91	0.47827	0.621931	4693.06	0.43754	0.592032	4181.2	0.451428	0.605165	7078.54	0.450499	0.611072	4696.99										0.44902	0.604477	5161.23	0.0161722	0.0111084	1327.76
		40	0.432617	0.596003	3609.89	0.416759	0.582874	6234.38	0.455239	0.59909	4615.5	0.426023	0.584791	4186.4	0.441433	0.601561	6967.42	0.433584	0.592244	8084.14										0.434276	0.59276	5616.29	0.0131823	0.00760994	1753.26
		35	0.414388	0.577649	3902.28	0.400197	0.569365	6196.07	0.439252	0.587143	4334.2	0.410844	0.574231	3726.01	0.431743	0.594562	7133.52	0.417601	0.582009	7124.12										0.419004	0.580827	5402.7	0.0142538	0.00910955	1599.54
		30	0.401559	0.568184	3866.81	0.388483	0.559619	6632.24	0.424915	0.574368	6832.78	0.395438	0.563449	3882.73	0.411398	0.575718	7156.47	0.403185	0.566142	7279.49										0.404163	0.567914	5941.75	0.0127492	0.00623728	1617.45
		25	0.394006	0.564123	4711.33	0.371784	0.548298	6272.18	0.416638	0.570074	6930.48	0.38694	0.561802	3631.71	0.400739	0.566419	7250.54	0.385871	0.553127	7183.89										0.392663	0.56064	5996.69	0.0152093	0.00830227	1494.97
		20	0.380308	0.551484	4650.64	0.369815	0.548248	7047.05	0.402483	0.554911	6878.4	0.378382	0.552457	4424.37	0.390793	0.557216	7170.28	0.374861	0.545855	8012.05										0.382774	0.551695	6363.8	0.011905	0.00418186	1469.36
		15	0.368873	0.544902	4649.89	0.356882	0.537007	5982.91	0.395569	0.550754	6863.9	0.372851	0.551866	4458.07	0.382998	0.555458	7077.97	0.36538	0.535619	7169.89										0.373759	0.545935	6033.77	0.0137169	0.00820101	1222.36
		10	0.357168	0.535085	4462.28	0.34635	0.527517	7161.01	0.387448	0.546238	6930.32	0.362291	0.541144	4443.03	0.370618	0.546077	7100.89	0.356177	0.527587	7164.59										0.363342	0.537275	6210.35	0.0142361	0.00856337	1364.18
		5	0.348977	0.527262	4551.32	0.337068	0.518373	8089.31	0.384544	0.546672	6525.52	0.352933	0.530383	6823.41	0.360552	0.5359	7103.31	0.346266	0.519421	8014.21										0.355057	0.529669	6851.18	0.0163832	0.0106476	1291.93
	FLAIR	95	0.643526	0.741229	3818.26	0.644286	0.743156	3761.78	0.644892	0.74353	3814.09	0.647307	0.746013	3849.65	0.648066	0.747197	3839.12	0.647113	0.744618	3845.47										0.645865	0.74429	3821.4	0.00186488	0.0021334	32.5859
		90	0.629768	0.725979	3867.69	0.630537	0.728559	3808.26	0.628788	0.726912	3835.65	0.632908	0.729344	3961.79	0.634733	0.731563	3851.25	0.633384	0.731008	3882.43										0.631686	0.728894	3867.84	0.0023263	0.00220606	52.7264
		85	0.616603	0.711797	3933.45	0.616549	0.712827	3845.5	0.616361	0.713416	3911.28	0.618504	0.713555	4067.16	0.62133	0.716861	3973.97	0.617887	0.712855	3929.13										0.617872	0.713552	3943.41	0.00189739	0.00173543	73.7162
		80	0.603491	0.695565	4144.48	0.60282	0.698927	4190.89	0.60321	0.698304	4006.3	0.604636	0.696885	4101.46	0.608317	0.701789	6467.44	0.603467	0.696866	3977.45										0.604324	0.698056	4481.34	0.00204803	0.00217926	976.351
		75	0.590438	0.682025	4156.59	0.589567	0.683209	6613.9	0.591187	0.685849	4066.35	0.591269	0.681397	4464.46	0.596359	0.688402	6579.43	0.590505	0.682013	4076.64										0.591554	0.683816	4992.89	0.00243279	0.00275112	1250.71
		70	0.576099	0.664073	5126.19	0.576317	0.668833	6718.21	0.579303	0.672601	4246.34	0.578841	0.667493	4489.72	0.583748	0.674389	6615.86	0.57774	0.668199	4083.21										0.578675	0.669265	5213.26	0.00280086	0.00370954	1181.12
		65	0.564785	0.652042	5153.22	0.56344	0.653694	6750.71	0.567215	0.656547	4854.72	0.566305	0.653657	4549.58	0.571093	0.659349	6906.08	0.565617	0.653534	4244.97										0.566409	0.654804	5409.88	0.00263355	0.00266404	1140.85
		60	0.552708	0.637615	5180.14	0.550373	0.639454	6773.86	0.553303	0.640447	4983.15	0.55669	0.64376	4532.16	0.558503	0.645094	6917.74	0.554022	0.638775	4858.09										0.554267	0.640857	5540.86	0.00291181	0.00294505	1033.53
		55	0.541334	0.625187	5213.66	0.537359	0.624296	6981.42	0.539802	0.624204	4999.83	0.545078	0.629518	4575.48	0.546196	0.630157	6957.97	0.541814	0.625717	4858.71										0.541931	0.626513	5597.84	0.00328322	0.00264395	1082.68
		50	0.528966	0.610675	5437.9	0.526482	0.612766	7003.78	0.528189	0.609149	4981.82	0.532036	0.614812	4585.47	0.534365	0.616163	7100.72	0.530288	0.612116	4942.48										0.530054	0.612614	5675.36	0.00282791	0.00258708	1100.79
		45	0.517154	0.597119	5471.43	0.515088	0.598608	7053.98	0.515638	0.593043	5125.95	0.520727	0.601727	5369.62	0.522661	0.601819	7119.13	0.519174	0.600766	5063.28										0.518407	0.598847	5867.23	0.00297714	0.00339235	956.635
		40	0.506889	0.584878	5516.78	0.50399	0.586256	7041.28	0.506059	0.582248	5128.82	0.509515	0.588582	5514.18	0.511009	0.58808	7132.62	0.507312	0.585289	7725.34										0.507462	0.585889	6343.17	0.00249689	0.00231603	1083.12
		35	0.497095	0.574153	7514.59	0.492816	0.573808	7068.95	0.495873	0.571651	5111.23	0.498109	0.576729	5530.09	0.499369	0.572256	7192.14	0.4963	0.572804	7748.38										0.496594	0.573567	6694.23	0.00224179	0.00180932	1098.51
		30	0.486063	0.561795	7516.73	0.48222	0.562362	7103.34	0.486358	0.558917	7233.83	0.486703	0.563384	5552.33	0.49017	0.562758	7234.74	0.485393	0.560255	7777.82										0.486151	0.561578	7069.8	0.0025507	0.00168224	782.175
		25	0.474042	0.548485	7518.3	0.471267	0.550546	7107.05	0.474465	0.544663	7256.1	0.476499	0.551875	5803.72	0.48083	0.551313	7755.73	0.47561	0.549732	7781.69										0.475452	0.549436	7203.76	0.00317865	0.00262602	736.179
		20	0.465314	0.537178	7519.87	0.461284	0.537814	7487.99	0.465895	0.53523	7259.74	0.467712	0.541082	5934.87	0.470412	0.539486	7757.56	0.464357	0.536116	7787.81										0.465829	0.537818	7291.31	0.00308669	0.00216487	692.206
		15	0.456385	0.527235	7704.65	0.451972	0.528834	7977.6	0.454582	0.522385	7335	0.458477	0.530958	5959.79	0.45953	0.52679	7758.12	0.454078	0.524314	7808.57										0.455837	0.526753	7423.96	0.00284654	0.00307487	747.878
		10	0.445443	0.514073	7713.45	0.443068	0.518725	7987.13	0.443718	0.509917	7355.65	0.449168	0.520787	5963.75	0.449353	0.516427	7773.55	0.445087	0.513047	7837.44										0.445973	0.515496	7438.5	0.0026914	0.00396089	752.297
		5	0.437266	0.504802	7713.27	0.434191	0.506896	8018.27	0.433485	0.496666	7379.43	0.439803	0.508568	7837.33	0.43834	0.50306	7775.67	0.436941	0.503672	7846.53										0.436671	0.503944	7761.75	0.00242145	0.00411466	213.267
	FLAIR + TranSigner	95	0.640377	0.73852	3415.53	0.640929	0.740066	3364.41	0.640476	0.738804	3432.29	0.643405	0.741895	3360.85	0.644259	0.743278	3321.69	0.643258	0.740499	3330.22										0.642118	0.74051	3370.83	0.00171344	0.0018249	44.6779
		90	0.62673	0.723237	3488.84	0.627192	0.72551	3417.6	0.62547	0.723284	3451.16	0.629446	0.726218	3482.79	0.631232	0.728292	3335.02	0.629578	0.727044	3374.54										0.628275	0.725597	3424.99	0.00215595	0.00203331	61.3146
		85	0.613744	0.709762	3563.18	0.613746	0.711045	3459.66	0.613108	0.70993	3555.65	0.615421	0.711294	3595.97	0.618285	0.714249	3484.79	0.614311	0.709573	3508.29										0.614769	0.710975	3527.92	0.00188971	0.00175242	52.056
		80	0.600508	0.693454	3785.21	0.600102	0.696718	3878.89	0.600483	0.694942	3683.85	0.601311	0.694151	3638.13	0.605563	0.699578	6286.32	0.599742	0.693088	3586.01										0.601285	0.695322	4143.07	0.00216012	0.00245194	1055.23
		75	0.587411	0.67994	3801.52	0.586892	0.681877	6523.22	0.58883	0.683675	3733.95	0.588301	0.679675	4171.05	0.59374	0.686704	6411.38	0.586813	0.678517	3690.66										0.588664	0.681731	4721.96	0.00260993	0.00304304	1363.02
		70	0.57318	0.6628	4844.82	0.573958	0.667952	6626.74	0.577002	0.670299	3932.61	0.575994	0.666058	4198.8	0.581258	0.673	6449.47	0.574582	0.665515	3701										0.575996	0.667604	4958.91	0.00292502	0.0036424	1282.95
		65	0.562075	0.650912	4874.43	0.561002	0.653207	6655.82	0.564888	0.655566	4641.2	0.563443	0.652832	4250.72	0.568435	0.657918	6813.4	0.562554	0.651065	3877.88										0.563733	0.653583	5185.58	0.00265051	0.00271671	1248.09
		60	0.550386	0.637374	4902	0.548012	0.63932	6677.58	0.550895	0.639471	5115.95	0.554022	0.642648	4206.88	0.555723	0.643589	6819.82	0.551395	0.637566	4663.21										0.551739	0.639995	5397.58	0.00274348	0.00258668	1090.24
		55	0.53899	0.624806	4942.06	0.535351	0.624764	6896.75	0.537681	0.624095	5133.65	0.542554	0.628413	4285.38	0.543506	0.62897	6858.5	0.538967	0.624212	4661.75										0.539508	0.625877	5463.01	0.00304751	0.00220602	1132.4
		50	0.526793	0.610732	5207.31	0.524113	0.612819	6930.05	0.526008	0.609863	4762.93	0.529897	0.614407	4316.83	0.532043	0.615625	7054.62	0.527697	0.6111	4750.63										0.527758	0.612424	5503.73	0.00283607	0.00225871	1187.62
		45	0.51487	0.597063	5241.02	0.512915	0.598922	6983.28	0.513429	0.59402	4915.56	0.51862	0.601527	5132.12	0.52059	0.602054	7077.87	0.516466	0.599662	4877.84										0.516148	0.598875	5704.62	0.00301388	0.00298742	1036.3
		40	0.504566	0.58502	5285.66	0.501879	0.586635	6970.45	0.503713	0.583161	4918.2	0.507515	0.58872	5286.74	0.508826	0.587938	7090.05	0.504616	0.584286	7700										0.505186	0.58596	6208.52	0.00254902	0.00216838	1178.85
		35	0.494972	0.574305	7435.67	0.490835	0.574185	7007.8	0.493935	0.573014	4946.94	0.496242	0.577064	5301.84	0.497001	0.572469	7173.93	0.493488	0.571978	7735.31										0.494412	0.573836	6600.25	0.00220186	0.00183076	1174.8
		30	0.48387	0.561987	7438.22	0.480118	0.562926	7044.64	0.484485	0.560864	7230.8	0.485028	0.563996	5322.31	0.487622	0.562595	7218.3	0.483104	0.560304	7774.73										0.484038	0.562112	7004.83	0.0024613	0.00136292	861.355
		25	0.471917	0.548889	7440.84	0.469186	0.551141	7043.76	0.472494	0.546311	7252.76	0.475067	0.55269	5584.79	0.478507	0.551649	7735.76	0.473062	0.549014	7792.22										0.473372	0.549949	7141.69	0.00315414	0.00232629	813.813
		20	0.462937	0.537241	7441.62	0.459524	0.539341	7684.83	0.463988	0.536933	7256.88	0.466129	0.541712	5774.96	0.468531	0.540698	7736.86	0.462228	0.535994	7808.85										0.463889	0.538653	7284	0.00313997	0.00228191	767.331
		15	0.454164	0.527563	7632.37	0.449958	0.529915	8163.37	0.452785	0.524069	7333.09	0.456967	0.531974	5800.29	0.457527	0.527988	7737.9	0.451826	0.524403	7832.51										0.453871	0.527652	7416.59	0.00295676	0.00307625	836.645
		10	0.443168	0.514624	7644.83	0.441157	0.520399	8173.05	0.442343	0.512383	7353.56	0.447319	0.52133	5804.76	0.447461	0.517733	7754.28	0.443004	0.513745	7848.87										0.444075	0.516702	7429.89	0.00266334	0.00368418	839.78
		5	0.435008	0.505396	7638.01	0.432341	0.508586	8202.27	0.432108	0.499324	7376.63	0.437923	0.509183	7802.86	0.436368	0.504399	7757.55	0.435145	0.504665	7858.34										0.434816	0.505259	7772.61	0.00226557	0.00354416	271.3
	IsoQuant	50	0.546634	0.689431	6630.99	0.545166	0.690195	7212.9	0.545297	0.68621	6477.12	0.545019	0.684927	6707.4	0.545795	0.687703	7298.71	0.545435	0.689179	7151.91										0.545558	0.687941	6913.17	0.000589901	0.00204796	348.594
	IsoQuant + TranSigner	50	0.557601	0.691901	4470.88	0.556424	0.692836	7057.49	0.556225	0.689222	4438.88	0.565211	0.688243	4966.68	0.565274	0.690724	7443.24	0.564585	0.691949	6063.86										0.560887	0.690812	5740.17	0.00456194	0.00177249	1314.78

## Sheet: Table S7
			Set 1									Set 2									Set 3
			Sample 1			Sample 2			Sample 3			Sample 1			Sample 2			Sample 3			Sample 1			Sample 2			Sample 3			Mean			Stdev
			SCC	PCC	RMSE	SCC	PCC	RMSE	SCC	PCC	RMSE	SCC	PCC	RMSE	SCC	PCC	RMSE	SCC	PCC	RMSE	SCC	PCC	RMSE	SCC	PCC	RMSE	SCC	PCC	RMSE	SCC	PCC	RMSE	SCC	PCC	RMSE
ONT dRNA	StringTie	95	0.859608	0.923932	3333.29	0.858717	0.923105	3332.59	0.859504	0.923051	3331.64	0.859195	0.92198	3440.9	0.858107	0.921397	3972.58	0.858274	0.922402	3318.09	0.853373	0.920017	3638.66	0.85466	0.920337	3641.97	0.855899	0.921405	3638.65	0.857482	0.921958	3516.49	0.00214569	0.00123014	210.882
3 sets		90	0.851363	0.916535	3337.18	0.852505	0.918846	3339.49	0.852729	0.918725	3331.69	0.853208	0.918047	3441.29	0.85235	0.916552	3974.39	0.851869	0.916243	3340.46	0.847335	0.914261	4153.41	0.848575	0.913739	15263.7	0.848434	0.916563	3638.81	0.85093	0.916612	4868.94	0.00207331	0.00168153	3686.31
		85	0.84442	0.911015	3342.93	0.846956	0.914235	3339.37	0.845333	0.914054	3307.98	0.847733	0.914851	3439.16	0.846963	0.911361	3974.55	0.845048	0.911393	3333.35	0.841167	0.911082	4153.4	0.842103	0.909207	15263.5	0.843015	0.911235	15261.3	0.844749	0.912048	6157.28	0.00216177	0.00177314	4875.43
		80	0.83942	0.907498	3345	0.842427	0.911408	3271.38	0.840772	0.910809	3324.2	0.841019	0.909704	3441.85	0.841158	0.907021	15386.5	0.8391	0.908185	3333.77	0.836225	0.90882	4153.49	0.836455	0.905347	15543.6	0.837809	0.907578	15261.4	0.839376	0.908486	7451.24	0.00205822	0.00180784	5624.56
		75	0.834882	0.904587	3346.16	0.83739	0.908261	3245.09	0.83557	0.907135	3324.99	0.836447	0.907326	3445.8	0.83594	0.903783	15386.5	0.834465	0.904921	3374.37	0.831609	0.905095	4155.1	0.83101	0.901608	15545	0.832221	0.903479	15261.7	0.834393	0.905133	7453.85	0.00213784	0.00199788	5623.15
		70	0.831574	0.901744	3351.73	0.833047	0.905461	3245.13	0.830406	0.903802	3325.53	0.831701	0.904408	3447.44	0.831527	0.900293	15391.5	0.829092	0.89974	3374.75	0.827151	0.901459	4163.34	0.82693	0.898818	15545.9	0.827353	0.898342	15263.3	0.829865	0.901563	7456.52	0.00216957	0.00238491	5623.13
		65	0.828326	0.899321	3367.63	0.828662	0.902088	3248.12	0.826823	0.901579	3325.28	0.82713	0.901679	3447.61	0.827563	0.897083	15398.6	0.824924	0.895297	3543.04	0.822198	0.897013	4163.62	0.822473	0.896669	15545.8	0.82331	0.89515	15263.6	0.825712	0.898431	7478.14	0.00239062	0.00262774	5609.37
		60	0.824051	0.896618	3367.61	0.824639	0.898911	3290.75	0.822476	0.898566	3460.86	0.82402	0.900238	3447.42	0.823792	0.89409	15399.7	0.822684	0.89423	3542.93	0.818448	0.893321	4164.28	0.818348	0.894164	15545.6	0.820827	0.893993	15263.6	0.822143	0.896015	7498.07	0.00226827	0.00246661	5594.91
		55	0.819977	0.893847	3479.05	0.821323	0.89624	3294.81	0.819284	0.896449	3476.62	0.819403	0.895617	3452.37	0.82125	0.892128	15400.5	0.818061	0.891444	3542.98	0.815376	0.891359	4164.31	0.815686	0.891939	15545.6	0.8179	0.891534	15272.2	0.818695	0.893395	7514.28	0.00202841	0.00204688	5585.33
		50	0.816579	0.89231	3477.81	0.817681	0.891976	3925.28	0.815277	0.892775	3334.08	0.815613	0.893795	3453.91	0.817865	0.890277	15400.5	0.815921	0.890378	3543.03	0.812421	0.889389	4164.32	0.812579	0.888524	15610.6	0.814469	0.887248	15277.2	0.815378	0.890742	7576.3	0.00184688	0.00202061	5558.77
		45	0.813909	0.890392	3478.45	0.814769	0.890475	3925.61	0.812183	0.887933	15249.6	0.812334	0.890873	3454.98	0.815232	0.888815	15401	0.813418	0.888898	3960.25	0.80906	0.88687	4161.38	0.810515	0.887597	15611	0.811339	0.88623	15277.1	0.812529	0.888676	8946.6	0.00190551	0.00156478	5762.98
		40	0.811444	0.888334	3476.22	0.81274	0.888943	3924.38	0.809603	0.885962	15249.6	0.809809	0.888235	3476.08	0.811967	0.885573	15405.7	0.811956	0.888429	3960.22	0.806597	0.885321	4161.41	0.807253	0.885518	15611.1	0.809039	0.883033	15396.1	0.810045	0.886594	8962.31	0.00204163	0.00187108	5776.32
		35	0.809734	0.887133	17883.7	0.809473	0.885439	3923.89	0.807727	0.884437	15249.7	0.80684	0.886725	3475.78	0.808868	0.883239	15405.7	0.807946	0.884898	3959.85	0.804198	0.883101	4056.41	0.805661	0.885291	15610.4	0.805048	0.880499	15396	0.807277	0.884529	10551.3	0.00186467	0.0019178	6037.73
		30	0.808369	0.886101	17883.7	0.807148	0.883994	3923.73	0.804678	0.881711	15250	0.804227	0.883277	3481.22	0.808455	0.883378	15405.7	0.804942	0.882589	3960.53	0.80188	0.880111	4057.72	0.803527	0.883321	15610.4	0.802595	0.878742	15396	0.805091	0.88258	10552.1	0.00226614	0.00204545	6036.82
		25	0.806184	0.885812	17882.8	0.803397	0.880348	3930.8	0.803364	0.881327	15250	0.802676	0.882845	3481.1	0.805595	0.880785	15405.7	0.802425	0.880078	4689.21	0.799172	0.878659	4054.56	0.80285	0.882837	15610.6	0.799789	0.876673	15398.3	0.802828	0.88104	10633.7	0.00216871	0.00248443	5951.79
		20	0.803215	0.883047	17986.7	0.801688	0.879755	3930.68	0.800775	0.879779	15250	0.800385	0.880818	3481.22	0.804109	0.879174	15407	0.801438	0.88057	4563.97	0.79673	0.876504	4054.54	0.800394	0.880504	15610.7	0.797613	0.875118	15398.3	0.800705	0.879474	10631.5	0.00223495	0.00223344	5980.06
		15	0.800688	0.880769	17987	0.800299	0.878821	3933.28	0.799719	0.879491	15250.1	0.798469	0.879274	3481.51	0.801782	0.877047	15407.1	0.799597	0.878585	4569.13	0.795638	0.875877	4054.57	0.797179	0.877515	15610.7	0.795506	0.872909	15399.7	0.798764	0.87781	10632.6	0.00210192	0.0022055	5979.27
		10	0.798723	0.878426	17987.2	0.798233	0.876838	3933.71	0.798726	0.878275	15250.1	0.79731	0.877998	3481.71	0.799143	0.874884	15407	0.796621	0.87618	4569.56	0.793378	0.873701	4054.87	0.794826	0.87617	15610.7	0.792405	0.87055	19598.7	0.796596	0.875892	11099.3	0.0023519	0.00240247	6476.07
		5	0.798059	0.87748	17987.3	0.795874	0.875579	3933.26	0.796922	0.876383	15468.4	0.795472	0.876659	3517.01	0.798213	0.874246	15407	0.795177	0.874753	4568.85	0.792043	0.872352	4075.52	0.794152	0.875775	15610.7	0.790189	0.868311	19602.5	0.795122	0.874615	11130.1	0.00251388	0.00264165	6485.56
	StringTie + TranSigner	95	0.868112	0.932512	1490.84	0.867258	0.93172	1490.89	0.867988	0.931896	1494.54	0.865654	0.928821	1805.81	0.864643	0.928479	1944.75	0.864635	0.929091	1472.88	0.8612	0.928115	1494.83	0.862424	0.928612	1502.23	0.863349	0.929079	1495.62	0.865029	0.929814	1576.93	0.00231405	0.00161263	162.972
		90	0.859805	0.924749	1502.02	0.860836	0.927386	1492.88	0.860745	0.926859	1494.67	0.859692	0.924827	1806.02	0.858619	0.923041	1950.17	0.85832	0.923001	1510.94	0.854741	0.921873	2706.43	0.856309	0.921955	15186.6	0.855343	0.923367	1495.77	0.858268	0.924118	3238.38	0.00216242	0.00187915	4241.02
		85	0.852536	0.91884	1513.28	0.854783	0.922435	1496.07	0.853171	0.92189	1324.78	0.85398	0.921434	1805.99	0.852755	0.917622	1950.42	0.851336	0.918341	1510.99	0.84834	0.918362	2706.78	0.849785	0.917465	15187	0.849872	0.91815	15183.6	0.85184	0.919393	4742.1	0.00202578	0.00184169	5595.22
		80	0.847126	0.914775	1533.63	0.849907	0.919187	1349.5	0.848253	0.918007	1367.13	0.84702	0.916269	1810.25	0.846536	0.912534	15193.5	0.84522	0.915126	1511.35	0.843095	0.915704	2706.57	0.843792	0.913265	15170.9	0.844213	0.913433	15186.4	0.846129	0.915367	6203.24	0.00210553	0.00208389	6361.61
		75	0.84257	0.911576	1539.52	0.844468	0.915372	1349.28	0.842641	0.914058	1367.2	0.842056	0.913813	1809.2	0.841181	0.908928	15193.5	0.840352	0.91183	1542.5	0.838091	0.9117	2707.38	0.838237	0.908872	15178	0.838468	0.908942	15186.6	0.840896	0.911677	6208.13	0.00213855	0.00228086	6359.78
		70	0.839315	0.908921	1543.06	0.840144	0.912667	1349.23	0.837023	0.910113	1367.63	0.837369	0.910805	1809.35	0.836716	0.905411	15198	0.83472	0.905802	1544.04	0.833524	0.907286	2736	0.833826	0.905832	15178.3	0.833516	0.903672	15188.1	0.836239	0.907834	6212.63	0.00235097	0.0027926	6358.56
		65	0.835918	0.90649	1559.41	0.83517	0.908555	1356.59	0.833237	0.907686	1366.78	0.832404	0.907598	1809.45	0.832465	0.901617	15234.1	0.830378	0.900764	1992.76	0.828363	0.902435	2736.18	0.829256	0.903703	15178.2	0.829451	0.900534	15188.1	0.831849	0.904376	6269.07	0.00251625	0.00303499	6327.16
		60	0.831215	0.902571	1559.47	0.8307	0.904504	1720.26	0.828771	0.904787	1603.07	0.829248	0.90599	1809.1	0.828521	0.898272	15237.5	0.82817	0.899644	1992.78	0.824325	0.897992	2745.8	0.824881	0.900765	15178.1	0.826853	0.899302	15188.1	0.828076	0.901536	6337.14	0.00222564	0.00284133	6276.47
		55	0.826592	0.898796	1770.63	0.827245	0.901641	1728.41	0.825633	0.90257	1633.29	0.824406	0.901189	1817.58	0.825541	0.895546	15238.3	0.82346	0.896618	1992.77	0.820987	0.89567	2747.28	0.822046	0.898382	15178.2	0.823477	0.896162	15224.2	0.824376	0.898508	6370.07	0.00196195	0.00257116	6260.74
		50	0.823024	0.896938	1769.68	0.823449	0.896995	2710.78	0.821257	0.898349	1401.28	0.820638	0.898962	1817.58	0.82215	0.893684	15238.3	0.8214	0.895711	1992.89	0.817749	0.893242	2747.3	0.818714	0.894831	15300.4	0.819752	0.891855	15229.4	0.820904	0.895619	6467.51	0.00179654	0.00227214	6227.63
		45	0.82012	0.89475	1770.89	0.820506	0.895439	2712.05	0.818157	0.893335	15170.8	0.816977	0.895336	1820.39	0.819333	0.891651	15238.3	0.818736	0.894091	1993.07	0.814319	0.89065	2742.96	0.816326	0.893562	15300.4	0.816568	0.890651	15229.3	0.817894	0.893274	7997.58	0.00189937	0.00177249	6481.12
		40	0.817675	0.89277	1771.35	0.81842	0.89394	2712.04	0.815393	0.891258	15170.8	0.814251	0.892071	1851.4	0.815761	0.887686	15244.6	0.817261	0.893323	1993.35	0.811792	0.888842	2743.06	0.813026	0.891515	15300.2	0.814114	0.887421	15351.3	0.815299	0.890981	8015.34	0.00209288	0.00228744	6493.72
		35	0.815679	0.891002	15200.1	0.814992	0.889898	2714.47	0.813407	0.889713	15170.9	0.81121	0.890686	1851.37	0.812346	0.884916	15244.6	0.813232	0.889566	1993.45	0.809213	0.886421	2743.28	0.811222	0.891	15300.2	0.809935	0.883836	15351.3	0.812359	0.88856	9507.74	0.00206019	0.00259789	6429.76
		30	0.814324	0.89004	15200.1	0.812503	0.888207	2714.49	0.810252	0.886651	15171.1	0.808565	0.887224	1862.78	0.811502	0.884472	15244.6	0.810043	0.887088	2003.19	0.806826	0.883359	2746.09	0.809046	0.888583	15301.4	0.80724	0.881866	15351.3	0.810033	0.886388	9510.57	0.00230786	0.00249483	6426.81
		25	0.812147	0.889774	15199	0.808643	0.884269	2719.57	0.808509	0.885804	15171.1	0.80659	0.885932	1862.77	0.80868	0.88178	15244.6	0.807461	0.884825	2008.06	0.804134	0.882159	2722.96	0.80823	0.887824	15301.4	0.804151	0.879236	15354.5	0.807616	0.884623	9509.33	0.00233572	0.00304099	6428.5
		20	0.809104	0.886838	15324.6	0.806765	0.883549	2719.18	0.805823	0.884005	15171.2	0.804199	0.883811	1862.88	0.807228	0.880217	15246	0.806136	0.884849	1567.34	0.801732	0.880145	2722.75	0.80531	0.884852	15301.5	0.802227	0.877898	15354.5	0.805392	0.882907	9474.43	0.00222661	0.00269575	6499.53
		15	0.806469	0.884297	15310.8	0.805437	0.882728	2717.88	0.804666	0.883546	15171.2	0.802153	0.882138	1862.88	0.804857	0.878099	15246	0.804202	0.882751	1599.78	0.80061	0.879529	2722.76	0.802247	0.881961	15301.5	0.800129	0.875683	15357.6	0.803419	0.881192	9476.71	0.00208977	0.00266951	6494.23
		10	0.804477	0.881841	15311.2	0.803408	0.880606	2718.2	0.803852	0.882478	15171.2	0.801056	0.880803	1863	0.802052	0.875444	15246	0.801121	0.880136	1600.26	0.798182	0.877192	2723.27	0.799955	0.880672	15301.5	0.796897	0.873172	15357.6	0.801222	0.879149	9476.91	0.00241693	0.00297677	6494.09
		5	0.803756	0.880825	15311.4	0.800894	0.878819	2718.22	0.801864	0.879932	15397.4	0.799042	0.879203	1888.5	0.801735	0.874972	15247.9	0.799656	0.878681	1600.37	0.796785	0.875751	2735.46	0.799492	0.880437	15301.5	0.794661	0.871159	15358.6	0.799765	0.877753	9506.58	0.00260417	0.00299455	6512.03
ONT cDNA	StringTie	95	0.807542	0.904358	9837.75	0.805851	0.90177	9838.42	0.80563	0.90261	9843.5	0.807584	0.902733	10477.4	0.808947	0.90501	9865.71	0.808296	0.902903	9866.18										0.807308	0.903231	9954.84	0.0013216	0.00120908	256.351
2 sets		90	0.797074	0.895661	9840.7	0.795557	0.894574	9842.51	0.795503	0.895021	9845.01	0.798021	0.894861	10500.9	0.798333	0.897429	9866.27	0.798267	0.895419	9883.91										0.797126	0.895494	9963.21	0.00131599	0.00102457	263.938
		85	0.786922	0.888431	9844.01	0.786186	0.887477	9856.33	0.785764	0.887464	9859.44	0.789781	0.889039	10502	0.78997	0.890009	10102.8	0.788904	0.889019	9880.39										0.787921	0.888573	10007.5	0.00185935	0.000993212	261.243
		80	0.780293	0.884208	9848.53	0.777761	0.8816	9862.02	0.777375	0.881028	9863.96	0.781335	0.88159	10513.6	0.781177	0.881769	10754.3	0.779882	0.881787	9879.15										0.779637	0.881997	10120.3	0.00169606	0.00111763	405.241
		75	0.772918	0.879741	9848.45	0.771053	0.874961	10526.4	0.771634	0.876092	9875.2	0.773541	0.874752	10742.6	0.774637	0.87702	10758.5	0.771966	0.876393	9879.08										0.772625	0.876493	10271.7	0.00133103	0.00180974	450.35
		70	0.765093	0.874005	9972.81	0.764213	0.870023	10526.8	0.764826	0.871237	9878.94	0.766305	0.869023	10740.8	0.76744	0.87263	10760.7	0.765198	0.871548	9878.87										0.765513	0.871411	10293.2	0.00116401	0.0017828	428.821
		65	0.759357	0.870006	9973.4	0.758708	0.864941	10746.8	0.759755	0.867569	9924.29	0.760292	0.863574	10745.8	0.759914	0.866815	10773.8	0.759268	0.866782	9878.68										0.759549	0.866614	10340.5	0.000557019	0.00221496	455.713
		60	0.753915	0.865626	9918.01	0.753064	0.860105	10747.3	0.753967	0.863539	9919.93	0.754524	0.859473	10686	0.754673	0.86277	10772.7	0.754365	0.861903	10624.6										0.754085	0.862236	10444.8	0.000583438	0.00226981	410.503
		55	0.748293	0.860851	9920.09	0.747546	0.856491	10743.9	0.749135	0.859408	10144.7	0.749759	0.856052	10685.3	0.749536	0.859196	10771.8	0.750401	0.859265	10624.6										0.749112	0.858544	10481.7	0.00103767	0.00186774	358.815
		50	0.744712	0.858511	9889.04	0.742884	0.853205	10743.1	0.744708	0.855798	10087.3	0.744079	0.852067	10685.3	0.744526	0.856174	10772.6	0.745084	0.855046	10654.5										0.744332	0.855134	10472	0.000781152	0.0022831	382.221
		45	0.740807	0.854963	9889.49	0.739045	0.849822	10747.8	0.740363	0.852075	10091.1	0.739485	0.849099	10135.5	0.740023	0.85184	10774	0.740539	0.851429	10659.5										0.740044	0.851538	10382.9	0.000669097	0.00205023	387.915
		40	0.738794	0.853382	9891.66	0.73603	0.848612	10752.2	0.736015	0.848849	10091.2	0.735186	0.846096	10139.4	0.737209	0.849846	10783.6	0.736734	0.847994	10803.3										0.736661	0.84913	10410.2	0.00125276	0.00242629	413.513
		35	0.734411	0.848684	10558.7	0.732677	0.844045	10777.3	0.733226	0.846345	10094.1	0.731146	0.843147	10139.8	0.734197	0.847001	10785.9	0.732489	0.844817	10801.8										0.733024	0.845673	10526.2	0.00120622	0.00205172	329.698
		30	0.731067	0.846182	10559.5	0.729488	0.841528	10779.2	0.731076	0.843789	10744.5	0.728578	0.841256	10140.4	0.730973	0.845276	10790.9	0.729835	0.843089	10801.6										0.730169	0.84352	10636	0.00103749	0.00197601	258.895
		25	0.727533	0.842972	10560.1	0.726155	0.839565	10779.1	0.72798	0.841678	10751	0.725843	0.838942	10271.4	0.728376	0.842978	10839	0.725286	0.839096	10809.1										0.726862	0.840872	10668.3	0.00126603	0.00190142	217.857
		20	0.724764	0.840542	10560.6	0.722419	0.836049	10814.8	0.725423	0.839423	10751.9	0.72265	0.836484	10271.5	0.726397	0.840821	10839.1	0.722207	0.836309	10813.5										0.723977	0.838271	10675.2	0.00178252	0.00223441	222.479
		15	0.72287	0.83977	10551.6	0.719126	0.833929	10843.8	0.722691	0.837089	10752.1	0.720697	0.834719	10271.8	0.723024	0.8376	10839.3	0.720493	0.834153	10814										0.721483	0.83621	10678.8	0.00160702	0.00232516	227.339
		10	0.720165	0.837535	10564.1	0.716659	0.832448	10843.8	0.719847	0.835296	10751.9	0.718778	0.833044	10271.9	0.7198	0.835016	10850.1	0.717885	0.831414	10989										0.718855	0.834125	10711.8	0.00136835	0.00224166	257.041
		5	0.717637	0.835374	10563.9	0.715045	0.831564	10843.6	0.718399	0.834522	10761.6	0.716834	0.830947	10908.2	0.718049	0.833604	10849.9	0.715521	0.830134	10989										0.716914	0.832691	10819.4	0.00137505	0.00210897	146.152
	StringTie + TranSigner	95	0.815732	0.913038	3171.62	0.813828	0.910495	3177.46	0.813887	0.911516	3205.46	0.818961	0.912509	4921.96	0.820239	0.914955	3131.43	0.819365	0.912597	3135.44										0.817002	0.912518	3457.23	0.00287353	0.00150396	718.104
		90	0.805039	0.904226	3185.81	0.80341	0.902861	3179.54	0.803145	0.90344	3211.71	0.809515	0.904185	4973	0.809567	0.906935	3145.16	0.809117	0.904998	3186.18										0.806632	0.904441	3480.23	0.0031041	0.0014241	731.616
		85	0.794635	0.896649	3190.56	0.793422	0.895011	3229.29	0.793009	0.895319	3259.3	0.801123	0.898451	4973.18	0.800898	0.899113	4007.21	0.799693	0.898429	3188.91										0.79713	0.897162	3641.41	0.0038384	0.00175276	725.437
		80	0.787732	0.892223	3195.48	0.784963	0.889122	3233.02	0.784413	0.888505	3271.35	0.792306	0.890382	5001.02	0.792048	0.890566	10203.1	0.79051	0.890746	3191.18										0.788662	0.890257	4682.53	0.00348605	0.00130947	2796.65
		75	0.780108	0.887285	3194.71	0.777276	0.881895	9936.37	0.778542	0.88366	3308.84	0.784263	0.883306	5598.09	0.785202	0.885558	10204.7	0.782322	0.885059	3192.05										0.781285	0.88446	5905.8	0.00317084	0.00190235	3354.98
		70	0.772099	0.881406	3406.95	0.770711	0.877256	9936.48	0.771803	0.878546	3316.67	0.7768	0.877263	5600.87	0.778109	0.881105	10205.4	0.775629	0.879978	3191.07										0.774192	0.879259	5942.9	0.00304659	0.00184596	3320.69
		65	0.766036	0.877141	3407.87	0.764856	0.871782	10242.3	0.766455	0.874632	3377.63	0.770539	0.871657	5616.46	0.770398	0.874868	10219.2	0.769541	0.875063	3188.61										0.767971	0.874191	6008.68	0.00247778	0.00211388	3389.56
		60	0.760318	0.872548	3350.61	0.759393	0.867087	10242.8	0.760213	0.870362	3375.61	0.764767	0.867416	5616.52	0.765133	0.870866	10219	0.764615	0.870175	5247.01										0.762407	0.869742	6341.92	0.00268838	0.00210533	3153.41
		55	0.754596	0.867535	3356.62	0.753704	0.863257	10242.7	0.755234	0.866017	4178.5	0.759713	0.863729	5624.53	0.75977	0.867244	10220	0.760368	0.867313	5247.04										0.757231	0.865849	6478.23	0.00302739	0.00190649	3014.96
		50	0.750843	0.865031	3520.86	0.748864	0.85971	10242.4	0.750786	0.862453	4315.65	0.754044	0.85962	5624.57	0.754949	0.864387	10220.1	0.754802	0.862836	5282.25										0.752381	0.862339	6534.3	0.00254955	0.00228065	2957.49
		45	0.746801	0.861289	3521.91	0.74474	0.855982	10247.6	0.746137	0.858317	4321.53	0.749494	0.856756	4195.83	0.750261	0.859973	10220.8	0.750212	0.859182	5289.35										0.747941	0.858583	6299.49	0.00235572	0.00198926	3099.57
		40	0.744827	0.859704	3523.91	0.741634	0.854653	10251.7	0.741757	0.854924	4325.83	0.744595	0.853127	4197.4	0.747174	0.857701	10246.6	0.746479	0.855542	10136										0.744411	0.855942	7113.57	0.0023183	0.00236753	3404.7
		35	0.74013	0.854914	10014.3	0.738104	0.849693	10281.6	0.738941	0.852129	4328.42	0.740993	0.850502	4197.69	0.743922	0.854501	10255.9	0.742113	0.85203	10133.1										0.740701	0.852295	8201.84	0.00212702	0.00208838	3052.74
		30	0.73686	0.852388	10013.9	0.734633	0.846926	10278.6	0.73659	0.849419	10317.2	0.738358	0.848845	4197.9	0.7405	0.85274	10258.6	0.739247	0.850194	10133										0.737698	0.850085	9199.88	0.00209821	0.00220558	2453.01
		25	0.73333	0.849292	10014.9	0.73119	0.844928	10280.2	0.733224	0.846944	10321.9	0.735436	0.846563	4536.97	0.737602	0.850417	10274.6	0.734646	0.845845	10138.9										0.734238	0.847331	9261.24	0.00219373	0.00210194	2317.2
		20	0.730541	0.84672	10016.9	0.727178	0.840903	10290	0.730438	0.844548	10322.3	0.732305	0.843963	4537.62	0.735544	0.848117	10274.7	0.731373	0.842949	10144.3										0.73123	0.844533	9264.3	0.00273149	0.00259393	2318.39
		15	0.728519	0.845906	9995.77	0.723831	0.838924	10296.8	0.72767	0.842171	10322	0.730228	0.842299	4537.67	0.732286	0.844934	10275	0.729368	0.840436	10144.7										0.72865	0.842445	9261.99	0.00284343	0.00263444	2317.65
		10	0.725707	0.843507	10011.7	0.721437	0.83755	10296.8	0.724889	0.840312	10322.2	0.728289	0.840608	4537.74	0.728987	0.842172	10287.2	0.726649	0.837685	10410.2										0.725993	0.840305	9310.95	0.00271022	0.00237847	2342.23
		5	0.723223	0.841224	10011.8	0.719769	0.836581	10296.8	0.723271	0.839428	10333.3	0.726253	0.838434	10414.7	0.727126	0.840251	10288.6	0.724333	0.836487	10410.2										0.723996	0.838734	10292.6	0.00260738	0.00193672	147.833

## Sheet: Table S8
				Set 1												Set 2												Set 3
				Sample 1				Sample 2				Sample 3				Sample 1				Sample 2				Sample 3				Sample 1				Sample 2				Sample 3				Mean				Stdev
				Sensitivity	Precision	F1	% assigned	Sensitivity	Precision	F1	% assigned	Sensitivity	Precision	F1	% assigned	Sensitivity	Precision	F1	% assigned	Sensitivity	Precision	F1	% assigned	Sensitivity	Precision	F1	% assigned	Sensitivity	Precision	F1	% assigned	Sensitivity	Precision	F1	% assigned	Sensitivity	Precision	F1	% assigned	Sensitivity	Precision	F1	% assigned	Sensitivity	Precision	F1	% assigned
ONT dRNA	ONT dRNA	Bambu	95	0.725916	0.953181	0.824168	0.761572	0.712574	0.941358	0.811142	0.756963	0.73358	0.973201	0.83657	0.753781	0.698077	0.899101	0.785938	0.776416	0.691809	0.950875	0.800913	0.72755	0.729276	0.961541	0.829455	0.758444	0.732646	0.964834	0.83286	0.759349	0.714901	0.947338	0.814868	0.754642	0.717086	0.953491	0.818561	0.752064	0.717318	0.949436	0.817164	0.755642	0.0148563	0.0211667	0.016224	0.0127304
3 sets	3 sets		90	0.7179	0.940046	0.814091	0.763686	0.679827	0.889962	0.77083	0.763883	0.675574	0.902761	0.772816	0.748342	0.684704	0.878932	0.769755	0.779018	0.671123	0.907997	0.771794	0.739124	0.72038	0.94226	0.816515	0.764523	0.671283	0.915342	0.774542	0.733369	0.493797	0.663994	0.566386	0.743678	0.686549	0.920525	0.786504	0.745823	0.666793	0.884646	0.760359	0.753494	0.0674611	0.0853229	0.075029	0.0149087
			85	0.70223	0.91516	0.794679	0.76733	0.652575	0.856193	0.740644	0.762182	0.67951	0.890321	0.770761	0.763219	0.668578	0.857656	0.751405	0.779541	0.662846	0.89484	0.761567	0.740743	0.718363	0.922445	0.807713	0.77876	0.660054	0.877641	0.753453	0.752078	0.476076	0.638316	0.545386	0.745832	0.459986	0.703261	0.556185	0.654076	0.631136	0.839537	0.720199	0.749307	0.0948961	0.0995922	0.0983816	0.0381244
			80	0.676104	0.883861	0.766148	0.764943	0.605958	0.786459	0.68451	0.770489	0.635981	0.838379	0.723288	0.758583	0.654622	0.835103	0.73393	0.783881	0.426265	0.670921	0.521315	0.635343	0.701419	0.908704	0.791718	0.77189	0.634293	0.867785	0.732891	0.730933	0.468264	0.81456	0.594671	0.574868	0.451393	0.598709	0.514718	0.753943	0.583811	0.800498	0.673688	0.727208	0.105375	0.1023	0.104238	0.0723406
			75	0.651808	0.848079	0.737102	0.76857	0.583758	0.757907	0.65953	0.770223	0.612787	0.807503	0.696797	0.758866	0.645841	0.811846	0.719391	0.795522	0.412616	0.643551	0.502836	0.641155	0.634378	0.819307	0.71508	0.774286	0.62127	0.840599	0.714481	0.73908	0.438625	0.773459	0.559794	0.567096	0.429159	0.550239	0.482214	0.77995	0.558916	0.761388	0.643025	0.73275	0.10124	0.100277	0.100365	0.0767576
			70	0.636426	0.830513	0.72063	0.766305	0.569623	0.74293	0.644835	0.766724	0.604858	0.793535	0.686468	0.762233	0.631971	0.801417	0.706679	0.788567	0.38057	0.592514	0.463461	0.642297	0.619532	0.800564	0.698509	0.77387	0.604281	0.826695	0.698203	0.73096	0.413923	0.714447	0.524165	0.579361	0.406929	0.527972	0.459615	0.77074	0.540901	0.736732	0.622507	0.731229	0.10742	0.107986	0.108576	0.0716688
			65	0.589857	0.77092	0.668343	0.765134	0.564837	0.741774	0.641325	0.761468	0.600802	0.786214	0.681115	0.764171	0.599205	0.757839	0.66925	0.790676	0.366629	0.567899	0.44559	0.645588	0.60343	0.781787	0.681126	0.77186	0.571369	0.783774	0.660926	0.728997	0.404052	0.695943	0.51127	0.580581	0.393529	0.568637	0.465149	0.692058	0.521523	0.717198	0.602677	0.722281	0.101386	0.0889673	0.0986679	0.0699838
			60	0.57824	0.745468	0.651291	0.775674	0.548543	0.715566	0.621021	0.766587	0.587595	0.75866	0.662259	0.774516	0.589454	0.751109	0.660535	0.784779	0.347309	0.535215	0.421257	0.648915	0.601679	0.773934	0.677022	0.777429	0.542754	0.728545	0.622073	0.744983	0.398229	0.683029	0.503121	0.583033	0.38216	0.55591	0.452944	0.68745	0.50844	0.69416	0.585725	0.72704	0.102003	0.0884173	0.0988424	0.0714029
			55	0.511031	0.669299	0.579554	0.763531	0.532492	0.698601	0.60434	0.762226	0.558289	0.72559	0.631039	0.769428	0.557651	0.701607	0.6214	0.794819	0.317733	0.487758	0.384801	0.651414	0.588224	0.759351	0.662922	0.774639	0.531846	0.71605	0.610353	0.74275	0.339902	0.585245	0.430041	0.580786	0.368628	0.53666	0.43705	0.686894	0.478422	0.653351	0.551278	0.725165	0.105248	0.094003	0.103869	0.0708542
			50	0.502748	0.648327	0.566331	0.775454	0.511008	0.650454	0.57236	0.785618	0.563125	0.719875	0.631924	0.782255	0.553524	0.701434	0.618763	0.789131	0.261843	0.427853	0.324869	0.611993	0.574048	0.736396	0.645165	0.779537	0.527651	0.715122	0.607247	0.737848	0.301962	0.539664	0.387246	0.559538	0.350899	0.455745	0.396508	0.769945	0.460756	0.621652	0.527824	0.732369	0.12121	0.117931	0.122906	0.0854621
			45	0.495278	0.639657	0.558284	0.774286	0.505071	0.640729	0.564869	0.788275	0.32404	0.443168	0.374355	0.73119	0.533647	0.679323	0.597737	0.785558	0.252164	0.376486	0.302032	0.669783	0.540117	0.690039	0.605942	0.782734	0.517929	0.702801	0.596366	0.73695	0.289249	0.491701	0.364233	0.588261	0.337181	0.503692	0.40395	0.66942	0.421631	0.574177	0.485308	0.725162	0.11787	0.121324	0.121635	0.0693269
			40	0.493275	0.636203	0.555696	0.775342	0.493517	0.624401	0.551297	0.790384	0.308024	0.415575	0.353807	0.7412	0.522818	0.660027	0.583464	0.792116	0.246371	0.376833	0.297947	0.653795	0.524931	0.668556	0.588102	0.785171	0.51035	0.668143	0.578683	0.763834	0.282578	0.487098	0.357665	0.580126	0.296527	0.393699	0.338273	0.753183	0.40871	0.547837	0.467215	0.737239	0.120513	0.127224	0.125295	0.0726376
			35	0.286237	0.371373	0.323294	0.770753	0.498024	0.651673	0.564582	0.764224	0.295658	0.404977	0.341789	0.730063	0.433248	0.560099	0.488574	0.77352	0.223579	0.333594	0.267725	0.670214	0.494616	0.634453	0.555875	0.779595	0.497935	0.665158	0.569525	0.748596	0.277494	0.48216	0.352257	0.575523	0.291626	0.393972	0.33516	0.740219	0.366491	0.499718	0.422087	0.728079	0.112282	0.130765	0.120846	0.0661819
			30	0.275115	0.347316	0.307028	0.792119	0.494795	0.642367	0.559006	0.770269	0.285928	0.380111	0.32636	0.752222	0.428515	0.550606	0.481948	0.778261	0.216871	0.327782	0.261034	0.661632	0.491417	0.622934	0.549414	0.788874	0.486189	0.63242	0.549747	0.768776	0.270673	0.467602	0.342873	0.578852	0.284432	0.388127	0.328285	0.732833	0.359326	0.484363	0.411744	0.735982	0.113425	0.129512	0.121084	0.0711326
			25	0.264431	0.329545	0.293419	0.802411	0.488391	0.634721	0.552024	0.769458	0.265263	0.345133	0.299972	0.768582	0.425046	0.537531	0.474716	0.790739	0.209901	0.318342	0.25299	0.659356	0.451229	0.583727	0.508997	0.773014	0.491022	0.644453	0.557371	0.761921	0.265753	0.442978	0.332207	0.599924	0.276573	0.375203	0.318426	0.73713	0.348623	0.467959	0.398902	0.740282	0.11265	0.133725	0.122248	0.0669487
			20	0.22689	0.286032	0.253051	0.793232	0.475055	0.613689	0.535545	0.774097	0.261851	0.331111	0.292436	0.790825	0.414637	0.522066	0.462191	0.794223	0.197651	0.297303	0.237445	0.664811	0.435507	0.595572	0.503115	0.731241	0.48574	0.627062	0.547428	0.774628	0.249012	0.345112	0.28929	0.721539	0.272379	0.361328	0.310611	0.753827	0.335413	0.442142	0.381235	0.75538	0.115108	0.144557	0.128099	0.0430869
			15	0.206669	0.261789	0.230986	0.789447	0.445484	0.58095	0.504278	0.76682	0.258073	0.330815	0.289951	0.780113	0.409971	0.509901	0.454508	0.80402	0.188738	0.282026	0.226139	0.669221	0.431135	0.557612	0.486284	0.773181	0.481749	0.635584	0.548077	0.757963	0.237283	0.402726	0.298621	0.589191	0.265289	0.348068	0.301092	0.762174	0.324932	0.434386	0.371104	0.74357	0.115044	0.139209	0.125831	0.069305
			10	0.199105	0.246693	0.220359	0.807097	0.437415	0.567065	0.493873	0.771367	0.237112	0.303458	0.266214	0.781367	0.404184	0.503327	0.44834	0.803026	0.178501	0.274208	0.216238	0.650967	0.424797	0.549837	0.479296	0.772587	0.432912	0.552649	0.485507	0.78334	0.232845	0.386772	0.290689	0.602022	0.253447	0.345237	0.292305	0.734125	0.311147	0.414361	0.354758	0.7451	0.110359	0.129569	0.119275	0.0714799
			5	0.189247	0.231998	0.208453	0.815729	0.434725	0.565024	0.491384	0.769392	0.201495	0.278765	0.233914	0.722814	0.395847	0.489685	0.437794	0.808372	0.176681	0.262158	0.211095	0.67395	0.412643	0.536389	0.466448	0.769298	0.39892	0.507594	0.446743	0.785903	0.229526	0.379608	0.286078	0.604638	0.207335	0.291859	0.242441	0.710392	0.294047	0.393676	0.336039	0.740054	0.111928	0.131875	0.121101	0.0690076
		Bambu + TranSigner	95	0.934549	0.972185	0.952996	0.961288	0.919523	0.965517	0.941959	0.952363	0.935114	0.971487	0.952954	0.96256	0.889399	0.939137	0.913591	0.947038	0.870168	0.935551	0.901676	0.930113	0.936633	0.973257	0.954594	0.96237	0.937188	0.974989	0.955715	0.96123	0.918982	0.953435	0.935892	0.963864	0.922693	0.963879	0.942836	0.95727	0.91825	0.961048	0.939135	0.955344	0.0234863	0.0149688	0.0193158	0.0109671
			90	0.915771	0.952959	0.933995	0.960976	0.900199	0.947887	0.923428	0.949691	0.920498	0.961642	0.94062	0.957215	0.880246	0.934213	0.906427	0.942232	0.877745	0.943757	0.909555	0.930054	0.925075	0.961074	0.942731	0.962543	0.874549	0.943796	0.907854	0.92663	0.681258	0.807246	0.73892	0.84393	0.915241	0.957195	0.935748	0.95617	0.876731	0.934419	0.904364	0.936604	0.0758602	0.048533	0.063667	0.0370951
			85	0.906402	0.943596	0.924625	0.960583	0.882837	0.933659	0.907537	0.945567	0.911872	0.957198	0.933985	0.952648	0.860163	0.917141	0.887739	0.937874	0.872429	0.939189	0.904579	0.928917	0.91778	0.95663	0.936802	0.959389	0.852642	0.893947	0.872806	0.953795	0.668886	0.79348	0.725876	0.842978	0.660999	0.904959	0.763976	0.730419	0.837112	0.915533	0.873103	0.912463	0.100202	0.0507171	0.0761529	0.0773153
			80	0.888835	0.929896	0.908902	0.955843	0.856714	0.917769	0.886191	0.933474	0.877566	0.951366	0.912977	0.922427	0.85238	0.909288	0.879915	0.937414	0.614577	0.678361	0.644896	0.905973	0.90679	0.950818	0.928282	0.953694	0.842452	0.912045	0.875868	0.923696	0.66586	0.790469	0.722833	0.842361	0.671735	0.796421	0.728783	0.843442	0.797434	0.870715	0.832072	0.913147	0.112829	0.0940695	0.10397	0.0427017
			75	0.884905	0.928546	0.9062	0.953001	0.851184	0.912049	0.880566	0.933266	0.875888	0.949921	0.911403	0.922064	0.837983	0.893963	0.865068	0.93738	0.608766	0.674384	0.639897	0.902699	0.885302	0.934839	0.909397	0.94701	0.850634	0.921414	0.88461	0.923183	0.634808	0.761427	0.692376	0.833707	0.665952	0.785461	0.720786	0.847849	0.78838	0.862445	0.823367	0.911129	0.115911	0.0972701	0.107306	0.0426531
			70	0.855643	0.89946	0.877005	0.951285	0.827153	0.888669	0.856808	0.930778	0.872	0.947178	0.908036	0.920629	0.827407	0.889384	0.857277	0.930315	0.611975	0.67694	0.64282	0.904032	0.881216	0.930777	0.905318	0.946753	0.844563	0.919042	0.88023	0.91896	0.642687	0.765772	0.698851	0.839266	0.636897	0.755328	0.691075	0.843206	0.777727	0.852506	0.813047	0.909469	0.112132	0.0949859	0.104228	0.041217
			65	0.804192	0.878147	0.839544	0.915783	0.814734	0.879372	0.84582	0.926496	0.868463	0.944731	0.904993	0.919271	0.840802	0.906837	0.872572	0.927181	0.574932	0.642517	0.606849	0.894812	0.877147	0.928298	0.901998	0.944899	0.839919	0.917884	0.877172	0.91506	0.636207	0.757906	0.691745	0.839427	0.637843	0.676439	0.656574	0.942941	0.766027	0.836903	0.799696	0.913985	0.115933	0.114405	0.115059	0.0317874
			60	0.809241	0.88613	0.845941	0.913231	0.801677	0.864457	0.831885	0.927376	0.862541	0.935595	0.897584	0.921917	0.812162	0.880771	0.845076	0.922104	0.565283	0.632698	0.597093	0.893448	0.875329	0.921958	0.898039	0.949424	0.824031	0.910559	0.865137	0.904972	0.633651	0.755896	0.689396	0.838278	0.626277	0.665201	0.645153	0.941485	0.756688	0.828141	0.790589	0.912471	0.115358	0.114323	0.11463	0.0326628
			55	0.789039	0.8713	0.828132	0.905589	0.792843	0.858521	0.824376	0.923499	0.853216	0.930657	0.890255	0.916789	0.813317	0.877993	0.844418	0.926336	0.554782	0.623084	0.586953	0.890381	0.869067	0.920097	0.893854	0.944538	0.798966	0.858631	0.827725	0.930511	0.626478	0.748369	0.68202	0.837125	0.601108	0.642188	0.620969	0.93603	0.744313	0.814538	0.777634	0.912311	0.117176	0.115375	0.116157	0.0325065
			50	0.806006	0.884902	0.843614	0.910842	0.746628	0.813227	0.778506	0.918104	0.846148	0.925493	0.884044	0.914267	0.81053	0.879174	0.843458	0.921922	0.488253	0.549537	0.517085	0.88848	0.866937	0.916441	0.891002	0.945983	0.809063	0.899118	0.851717	0.89984	0.575282	0.721752	0.640247	0.797064	0.603355	0.719179	0.656195	0.83895	0.728022	0.812092	0.767319	0.892828	0.136663	0.125924	0.131767	0.0464173
			45	0.805813	0.88954	0.845609	0.905876	0.751538	0.818306	0.783502	0.918408	0.604499	0.655477	0.628957	0.922226	0.79388	0.863357	0.827162	0.919527	0.556686	0.625174	0.588946	0.89045	0.82086	0.897584	0.857509	0.914522	0.806365	0.900064	0.850642	0.895898	0.601047	0.718455	0.654527	0.836582	0.599592	0.715403	0.652397	0.838118	0.704476	0.78704	0.74325	0.893512	0.110645	0.109343	0.109958	0.0336153
			40	0.80187	0.883751	0.840821	0.907349	0.745231	0.812173	0.777263	0.917577	0.589219	0.663028	0.623948	0.888679	0.792409	0.858235	0.82401	0.923301	0.529424	0.603339	0.56397	0.87749	0.81771	0.895256	0.854728	0.913382	0.805898	0.900096	0.850396	0.895346	0.591814	0.707943	0.64469	0.835962	0.577268	0.720235	0.640875	0.801499	0.694538	0.782673	0.735633	0.884509	0.119321	0.111366	0.115733	0.040904
			35	0.555798	0.6798	0.611577	0.817592	0.726269	0.819093	0.769893	0.886675	0.586878	0.637529	0.611156	0.920551	0.722971	0.824539	0.770422	0.876819	0.52427	0.588753	0.554643	0.890474	0.800774	0.884357	0.840493	0.905486	0.78719	0.882699	0.832213	0.891799	0.584136	0.706001	0.639313	0.827386	0.572836	0.719377	0.637797	0.796295	0.651236	0.749128	0.69639	0.86812	0.107028	0.107492	0.106852	0.0432967
			30	0.539223	0.664025	0.595152	0.812053	0.732287	0.830317	0.778227	0.881937	0.581141	0.650906	0.614048	0.892818	0.727099	0.83397	0.776876	0.871854	0.515507	0.580098	0.545899	0.888656	0.798498	0.88072	0.837596	0.906643	0.781567	0.885343	0.830224	0.882784	0.579717	0.72444	0.644049	0.800228	0.55379	0.70524	0.620406	0.78525	0.645426	0.750562	0.693609	0.858025	0.112464	0.110476	0.111325	0.0456053
			25	0.556583	0.678287	0.611437	0.820571	0.730832	0.830208	0.777357	0.8803	0.581422	0.632328	0.605808	0.919494	0.735929	0.840868	0.784907	0.875201	0.513446	0.577724	0.543692	0.88874	0.754696	0.867495	0.807174	0.869971	0.782177	0.877617	0.827153	0.891251	0.577307	0.690803	0.628976	0.835704	0.563727	0.710225	0.628553	0.79373	0.644013	0.745062	0.690562	0.863885	0.104182	0.110859	0.106854	0.0395056
			20	0.513506	0.634723	0.567717	0.809024	0.721497	0.815991	0.76584	0.884197	0.580801	0.652015	0.614351	0.89078	0.738475	0.841485	0.786622	0.877586	0.515963	0.583199	0.547525	0.884711	0.710216	0.850195	0.773927	0.835358	0.77094	0.869103	0.817084	0.887052	0.550794	0.616525	0.581809	0.893386	0.564095	0.82676	0.670626	0.682296	0.629588	0.743333	0.680611	0.849377	0.103711	0.117776	0.106386	0.0689818
			15	0.524939	0.656157	0.583259	0.80002	0.716357	0.81246	0.761388	0.881713	0.57941	0.627741	0.602608	0.923008	0.740086	0.836556	0.78537	0.884681	0.507619	0.571996	0.537888	0.887453	0.747641	0.859943	0.79987	0.869407	0.779882	0.880457	0.827124	0.885769	0.543381	0.66168	0.596724	0.821215	0.562905	0.822393	0.668346	0.684472	0.63358	0.747709	0.684731	0.848638	0.10974	0.11669	0.109632	0.0718564
			10	0.480915	0.602669	0.534952	0.797975	0.697461	0.792203	0.741819	0.880408	0.581678	0.631861	0.605732	0.92058	0.730244	0.834337	0.778828	0.875239	0.468011	0.531252	0.49763	0.880958	0.747182	0.862555	0.800734	0.866243	0.778448	0.873934	0.823432	0.89074	0.554901	0.67598	0.609485	0.820884	0.548402	0.691152	0.611558	0.79346	0.620805	0.721771	0.66713	0.858498	0.118695	0.123595	0.120788	0.0440543
			5	0.50432	0.633971	0.561762	0.795495	0.686824	0.781038	0.730908	0.879373	0.544013	0.613918	0.576855	0.886133	0.731198	0.830075	0.777505	0.880882	0.499068	0.56275	0.529	0.886837	0.730833	0.84533	0.783923	0.864554	0.768184	0.865183	0.813803	0.887886	0.560415	0.706873	0.625181	0.792809	0.5025	0.66442	0.572226	0.756298	0.61415	0.722617	0.663462	0.847807	0.112862	0.111361	0.112016	0.0513623
		FLAIR	95	0.409258	0.564921	0.474653	0.724452	0.395077	0.545667	0.458319	0.724027	0.415094	0.574324	0.481896	0.722753	0.399331	0.54478	0.460851	0.733013	0.390583	0.535577	0.45173	0.729276	0.405071	0.553959	0.467957	0.73123	0.41528	0.566385	0.479203	0.733212	0.403173	0.546611	0.464061	0.737586	0.402703	0.546958	0.463874	0.73626	0.403952	0.553242	0.466949	0.730201	0.00838815	0.0126422	0.00996874	0.00544025
			90	0.398328	0.550323	0.462149	0.723808	0.369845	0.508539	0.428242	0.727271	0.363684	0.501439	0.421594	0.725281	0.390018	0.531683	0.449964	0.733554	0.36883	0.506646	0.42689	0.727983	0.394705	0.538657	0.45558	0.732758	0.405265	0.551801	0.467315	0.734441	0.390716	0.528255	0.449193	0.739635	0.378714	0.513833	0.436046	0.737037	0.384456	0.525686	0.444108	0.731308	0.0146744	0.0189893	0.0164918	0.00546618
			85	0.380494	0.52446	0.441025	0.725496	0.35029	0.480722	0.40527	0.728676	0.356938	0.491337	0.413491	0.726462	0.373581	0.506502	0.430004	0.73757	0.360857	0.494511	0.417242	0.729726	0.38365	0.523081	0.442645	0.733443	0.387205	0.526092	0.446088	0.736003	0.378604	0.509001	0.434224	0.743819	0.35645	0.48	0.4091	0.742605	0.369786	0.503967	0.426566	0.733756	0.0137166	0.0182698	0.0155549	0.00673352
			80	0.360672	0.493861	0.416887	0.730311	0.323566	0.440147	0.372958	0.735131	0.342748	0.467458	0.395505	0.733217	0.356962	0.48225	0.410254	0.740201	0.345144	0.469647	0.397883	0.7349	0.367834	0.500035	0.423866	0.735616	0.367649	0.497779	0.422931	0.738579	0.371575	0.499363	0.426094	0.7441	0.346715	0.465764	0.397518	0.744401	0.353652	0.479589	0.4071	0.737384	0.0155045	0.0204436	0.0175894	0.0048148
			75	0.336111	0.459171	0.38812	0.731996	0.302049	0.406241	0.346482	0.743522	0.321099	0.437422	0.370341	0.734072	0.343901	0.46036	0.393699	0.747027	0.333062	0.452888	0.38384	0.735417	0.312688	0.42524	0.360381	0.735322	0.353791	0.477153	0.406315	0.741464	0.340905	0.456786	0.390429	0.746313	0.328905	0.439923	0.376399	0.747642	0.330279	0.446131	0.379556	0.740308	0.0161462	0.0213191	0.0183114	0.00615841
			70	0.323679	0.440538	0.373174	0.734736	0.29033	0.390283	0.332967	0.743896	0.31233	0.425239	0.360142	0.734482	0.331148	0.442782	0.378914	0.747881	0.301542	0.407313	0.346536	0.740319	0.297134	0.403818	0.342358	0.735811	0.341438	0.459841	0.391891	0.742514	0.313211	0.417643	0.357966	0.749948	0.302819	0.40185	0.345376	0.753564	0.312626	0.421034	0.358814	0.742572	0.0167779	0.022877	0.0192907	0.00691742
			65	0.316023	0.428564	0.363789	0.7374	0.286089	0.384062	0.327914	0.744904	0.305571	0.415563	0.352179	0.735317	0.302181	0.403032	0.345395	0.749768	0.286336	0.386445	0.328943	0.740948	0.272045	0.369562	0.313393	0.736128	0.309266	0.415234	0.3545	0.744799	0.299839	0.399473	0.342558	0.750587	0.289015	0.382406	0.329216	0.755781	0.296263	0.39826	0.339765	0.743959	0.0138523	0.0191905	0.0160165	0.00713383
			60	0.30785	0.416631	0.354073	0.738902	0.281173	0.377252	0.322202	0.745317	0.285659	0.387797	0.328983	0.73662	0.288001	0.38377	0.329059	0.750452	0.260745	0.351654	0.299452	0.741481	0.268861	0.364867	0.309592	0.736873	0.293756	0.392192	0.335911	0.749012	0.295419	0.392607	0.337149	0.752454	0.278941	0.368879	0.317667	0.756186	0.284489	0.381739	0.32601	0.745255	0.0142064	0.0189107	0.0161509	0.00717526
			55	0.239666	0.320144	0.27412	0.74862	0.26642	0.357223	0.305211	0.745808	0.264048	0.35601	0.30321	0.741687	0.259273	0.343568	0.295527	0.754647	0.243851	0.327867	0.279686	0.74375	0.257473	0.34883	0.296269	0.738105	0.28042	0.374246	0.32061	0.749295	0.234214	0.310676	0.26708	0.753888	0.275991	0.36394	0.313922	0.758344	0.257929	0.344722	0.29507	0.748238	0.01596	0.0211844	0.018157	0.00659561
			50	0.230926	0.308352	0.264081	0.748906	0.259439	0.347972	0.297254	0.745575	0.258763	0.349831	0.297483	0.739682	0.256185	0.336915	0.291056	0.760384	0.185248	0.248105	0.212118	0.746651	0.245291	0.330546	0.281608	0.742079	0.276969	0.369393	0.316573	0.749795	0.227366	0.301213	0.259131	0.754835	0.259986	0.342187	0.295476	0.759778	0.244464	0.326057	0.27942	0.749743	0.0270335	0.0359321	0.0308204	0.00730986
			45	0.220915	0.294482	0.252448	0.750181	0.253436	0.340323	0.290522	0.744692	0.255312	0.344986	0.293451	0.740065	0.242461	0.316539	0.274592	0.765974	0.179699	0.239166	0.205211	0.751359	0.245213	0.329094	0.281028	0.745116	0.266142	0.353631	0.303712	0.752599	0.21355	0.282896	0.24338	0.75487	0.247259	0.325131	0.280898	0.760491	0.235999	0.314028	0.269471	0.751705	0.0267868	0.0362808	0.0307832	0.00807896
			40	0.216505	0.287385	0.24696	0.753362	0.24101	0.322374	0.275817	0.747609	0.243969	0.327694	0.2797	0.744502	0.231182	0.301438	0.261677	0.76693	0.173869	0.230642	0.198272	0.753848	0.234699	0.314441	0.26878	0.746402	0.259483	0.344614	0.29605	0.752966	0.207574	0.274124	0.236251	0.757227	0.239001	0.315507	0.271976	0.757516	0.227477	0.302024	0.259498	0.753374	0.0251707	0.0341163	0.0289468	0.00686224
			35	0.212564	0.281577	0.242251	0.754904	0.23797	0.318032	0.272237	0.748258	0.227965	0.305628	0.261145	0.74589	0.178205	0.23217	0.201639	0.767562	0.149556	0.198199	0.170476	0.754577	0.208886	0.278862	0.238854	0.749066	0.253112	0.335999	0.288724	0.753312	0.201582	0.264989	0.228977	0.760719	0.234563	0.30902	0.266692	0.759055	0.2116	0.280497	0.241222	0.754816	0.0321851	0.0437139	0.0370683	0.00683136
			30	0.204012	0.270069	0.232438	0.755406	0.234393	0.312935	0.268028	0.749015	0.219248	0.293489	0.250994	0.747041	0.173499	0.225403	0.196074	0.769729	0.14256	0.188977	0.162519	0.754378	0.205409	0.273787	0.234719	0.750251	0.245702	0.326072	0.280239	0.75352	0.195859	0.255997	0.221926	0.765085	0.227323	0.298397	0.258055	0.761814	0.205334	0.271681	0.233888	0.756249	0.032009	0.0434227	0.036844	0.00770952
			25	0.198304	0.261272	0.225474	0.758993	0.228724	0.305092	0.261446	0.749688	0.199427	0.267078	0.228347	0.746698	0.168881	0.219389	0.19085	0.769782	0.136366	0.180505	0.155362	0.75547	0.195702	0.26085	0.223628	0.750248	0.241868	0.320193	0.275573	0.75538	0.187491	0.244045	0.212062	0.768264	0.222065	0.291173	0.251966	0.762655	0.197648	0.261066	0.224968	0.757464	0.0320367	0.0431477	0.0367585	0.00817323
			20	0.191163	0.251283	0.217138	0.760748	0.212698	0.283609	0.243088	0.749967	0.191567	0.256458	0.219313	0.746972	0.16094	0.208562	0.181682	0.771664	0.124202	0.164255	0.141448	0.756152	0.183697	0.243376	0.209367	0.754784	0.237014	0.313469	0.269932	0.756101	0.176707	0.228895	0.199444	0.772001	0.217954	0.285641	0.247249	0.763034	0.188438	0.248394	0.214295	0.759047	0.033315	0.044731	0.0381754	0.0087268
			15	0.183305	0.240648	0.208099	0.761715	0.185949	0.246527	0.211995	0.754275	0.186196	0.249254	0.213159	0.747011	0.156475	0.202623	0.176583	0.772246	0.115796	0.152838	0.131763	0.757639	0.178238	0.236062	0.203115	0.755048	0.233097	0.308116	0.265407	0.756524	0.170608	0.220616	0.192416	0.773327	0.209657	0.27489	0.237882	0.762696	0.179924	0.236841	0.204491	0.760054	0.0326926	0.0437057	0.0373935	0.00852521
			10	0.178113	0.23406	0.202289	0.760973	0.174442	0.231018	0.198783	0.755104	0.158815	0.212055	0.181614	0.748933	0.149759	0.193721	0.168927	0.773067	0.104553	0.137365	0.118734	0.761128	0.173995	0.229173	0.197808	0.75923	0.181499	0.239517	0.206511	0.757771	0.164043	0.211828	0.184898	0.774414	0.206485	0.270635	0.234247	0.762963	0.165745	0.217708	0.188201	0.761509	0.0279632	0.0369961	0.0318389	0.0080702
			5	0.169892	0.22305	0.192875	0.761674	0.169117	0.223881	0.192683	0.755387	0.153758	0.203815	0.175283	0.754399	0.146937	0.18934	0.165465	0.776046	0.102696	0.134353	0.11641	0.764372	0.168402	0.219908	0.190739	0.765786	0.139082	0.182983	0.158041	0.760084	0.160982	0.207729	0.181392	0.774963	0.180235	0.236207	0.204459	0.763036	0.154567	0.202363	0.175261	0.763972	0.0232573	0.0307117	0.026456	0.00755508
		FLAIR + TranSigner	95	0.509731	0.59627	0.549615	0.854865	0.516506	0.604082	0.556872	0.855027	0.520136	0.608348	0.560794	0.854998	0.505739	0.588318	0.543912	0.859636	0.518355	0.602917	0.557447	0.859745	0.507579	0.590486	0.545902	0.859595	0.525433	0.610273	0.564684	0.86098	0.50783	0.589989	0.545835	0.860744	0.517793	0.601387	0.556468	0.860998	0.514345	0.599119	0.553503	0.85851	0.00682562	0.00818878	0.00739558	0.00271583
			90	0.495946	0.58024	0.534792	0.854726	0.490465	0.573871	0.5289	0.854661	0.468351	0.547851	0.504991	0.854887	0.499718	0.581391	0.537469	0.859521	0.501342	0.584099	0.539565	0.858317	0.496348	0.577504	0.533859	0.859473	0.516809	0.600351	0.555456	0.860845	0.491791	0.572052	0.528894	0.859696	0.494832	0.574857	0.531851	0.860791	0.495067	0.576913	0.532864	0.858102	0.0126583	0.0137574	0.0131844	0.00261757
			85	0.478056	0.559476	0.515571	0.854472	0.472836	0.553351	0.509935	0.854495	0.460785	0.5392	0.496918	0.854571	0.482029	0.560888	0.518477	0.859403	0.4951	0.576916	0.532886	0.858184	0.487613	0.567523	0.524542	0.859196	0.502939	0.584348	0.540596	0.860684	0.494622	0.575476	0.531994	0.8595	0.471884	0.548409	0.507277	0.86046	0.482874	0.562843	0.5198	0.857885	0.0134442	0.01464	0.0140192	0.00262929
			80	0.461532	0.54045	0.497883	0.853978	0.436612	0.511668	0.47117	0.85331	0.439745	0.514742	0.474297	0.854302	0.459568	0.534828	0.49435	0.859282	0.47464	0.553211	0.510923	0.857974	0.477794	0.556193	0.514021	0.859042	0.480775	0.558726	0.516828	0.860484	0.488849	0.56897	0.525875	0.859183	0.456122	0.530324	0.490432	0.860082	0.46396	0.541012	0.499531	0.857515	0.0181264	0.0199331	0.0189946	0.00283664
			75	0.44308	0.518986	0.478038	0.853741	0.41415	0.48623	0.447305	0.851759	0.41826	0.489693	0.451166	0.854126	0.447849	0.521298	0.48179	0.859104	0.46268	0.539405	0.498105	0.857759	0.421502	0.491442	0.453793	0.857685	0.466374	0.542103	0.501395	0.860306	0.459072	0.534579	0.493957	0.858756	0.433934	0.50461	0.466611	0.859938	0.440767	0.514261	0.474685	0.857019	0.0198725	0.0220659	0.0209151	0.00305102
			70	0.430743	0.50464	0.464773	0.853566	0.404672	0.475162	0.437093	0.851649	0.409851	0.480002	0.442161	0.853853	0.433953	0.505249	0.466895	0.85889	0.425009	0.495648	0.457619	0.857482	0.410443	0.478646	0.441929	0.857509	0.451057	0.525071	0.485258	0.85904	0.434495	0.506186	0.467609	0.85837	0.39112	0.455554	0.420885	0.858559	0.42126	0.491795	0.453802	0.856546	0.0185704	0.021146	0.0197661	0.00276143
			65	0.420227	0.492394	0.453457	0.853437	0.397646	0.466968	0.429528	0.85155	0.403806	0.472993	0.43567	0.853724	0.404341	0.470869	0.435077	0.858712	0.415168	0.484286	0.447071	0.857279	0.40466	0.472067	0.435772	0.857209	0.42421	0.493915	0.456417	0.858873	0.421448	0.491107	0.453619	0.858159	0.376423	0.438717	0.40519	0.85801	0.407548	0.475924	0.439089	0.856328	0.0149545	0.0173529	0.0160503	0.00269232
			60	0.412606	0.48356	0.445274	0.853268	0.392891	0.461501	0.424441	0.851332	0.380752	0.446348	0.410949	0.853038	0.390195	0.454644	0.419961	0.858243	0.388677	0.454187	0.418887	0.855765	0.401619	0.468605	0.432534	0.857052	0.410561	0.478139	0.441781	0.858664	0.411833	0.479999	0.443311	0.857986	0.369205	0.430397	0.397459	0.857825	0.395371	0.461931	0.426066	0.855908	0.0150581	0.0175073	0.0161766	0.00270458
			55	0.337908	0.396395	0.364822	0.852452	0.382197	0.449049	0.412935	0.851126	0.357968	0.419833	0.38644	0.852644	0.358586	0.418202	0.386106	0.857448	0.366024	0.427842	0.394526	0.855512	0.38854	0.453512	0.418519	0.856735	0.402442	0.468763	0.433078	0.858518	0.347093	0.405106	0.373863	0.856795	0.366507	0.42731	0.39458	0.857706	0.367474	0.429557	0.396097	0.855437	0.0204488	0.0235053	0.0218638	0.0026814
			50	0.326285	0.382926	0.352343	0.852084	0.374567	0.440201	0.404741	0.8509	0.354854	0.41658	0.383248	0.851827	0.353707	0.412608	0.380894	0.857246	0.350574	0.40995	0.377944	0.855161	0.371297	0.433484	0.399988	0.856542	0.399757	0.465676	0.430206	0.858444	0.342861	0.400273	0.369349	0.856568	0.348747	0.406679	0.375491	0.857549	0.358072	0.418709	0.386023	0.855147	0.0212103	0.0244174	0.0226937	0.0028163
			45	0.316149	0.371122	0.341437	0.851874	0.368389	0.433075	0.398122	0.850637	0.351317	0.412474	0.379447	0.851732	0.336257	0.392328	0.362135	0.857081	0.346201	0.404983	0.373292	0.854852	0.380087	0.443806	0.409482	0.856426	0.38712	0.451067	0.416654	0.858233	0.328702	0.384375	0.354365	0.855161	0.337075	0.393183	0.362974	0.857298	0.350144	0.409601	0.377545	0.85481	0.0239601	0.0277373	0.0257039	0.00276834
			40	0.311547	0.365766	0.336487	0.851766	0.354006	0.416255	0.382615	0.850455	0.337449	0.39627	0.364502	0.851565	0.32101	0.374594	0.345739	0.856955	0.332235	0.388733	0.35827	0.854662	0.367315	0.42898	0.39576	0.856251	0.380587	0.443602	0.409686	0.857947	0.32277	0.377497	0.347995	0.855027	0.330343	0.385414	0.35576	0.85711	0.339696	0.397457	0.366312	0.854638	0.0229561	0.0265151	0.0246015	0.0027472
			35	0.307704	0.361294	0.332352	0.851672	0.35228	0.414276	0.380771	0.85035	0.323086	0.37947	0.349015	0.851413	0.313394	0.365744	0.337551	0.856868	0.311512	0.364534	0.335944	0.854551	0.339395	0.396621	0.365783	0.855716	0.376018	0.438365	0.404805	0.857772	0.316754	0.370525	0.341536	0.854878	0.326478	0.380995	0.351636	0.856908	0.329624	0.385758	0.355488	0.854459	0.0225038	0.0260832	0.0241551	0.00270351
			30	0.301156	0.353645	0.325297	0.851576	0.345811	0.406729	0.373804	0.850224	0.313587	0.368364	0.338776	0.851297	0.30515	0.356179	0.328695	0.856731	0.304921	0.356869	0.328856	0.854435	0.335403	0.391996	0.361498	0.855629	0.368047	0.429162	0.396262	0.857594	0.308476	0.361044	0.332696	0.854401	0.317458	0.370625	0.341988	0.856549	0.322223	0.377179	0.347541	0.854271	0.0227784	0.0264181	0.0244576	0.00266119
			25	0.293244	0.344394	0.316768	0.851478	0.339491	0.399446	0.367036	0.849904	0.293211	0.345092	0.317043	0.849659	0.301092	0.351505	0.324352	0.85658	0.29839	0.349381	0.321878	0.854052	0.322938	0.377491	0.34809	0.855485	0.359147	0.418866	0.386715	0.857427	0.291905	0.341693	0.314843	0.854292	0.312085	0.36438	0.336211	0.856481	0.312389	0.365805	0.336993	0.853929	0.0237426	0.0274519	0.0254571	0.00293217
			20	0.286013	0.335946	0.308975	0.851365	0.32945	0.387702	0.35621	0.84975	0.28693	0.337786	0.310288	0.849443	0.290707	0.339436	0.313187	0.856442	0.283992	0.332581	0.306372	0.853904	0.307615	0.359646	0.331602	0.855328	0.353276	0.412023	0.380395	0.85742	0.276647	0.323911	0.298419	0.854084	0.308151	0.359844	0.331997	0.856345	0.302531	0.354319	0.326383	0.853787	0.025067	0.0290099	0.0268893	0.00296431
			15	0.276724	0.325458	0.299119	0.85026	0.299744	0.352998	0.324199	0.849139	0.281824	0.33183	0.30479	0.849303	0.287055	0.335268	0.309294	0.856194	0.272435	0.319164	0.293954	0.853587	0.301915	0.353397	0.325634	0.854321	0.349566	0.407765	0.376429	0.857273	0.269683	0.315758	0.290907	0.854081	0.299169	0.349804	0.322511	0.855248	0.293124	0.343494	0.316315	0.853267	0.0243781	0.027949	0.0260396	0.00300442
			10	0.27069	0.318418	0.292621	0.85011	0.293911	0.346182	0.317912	0.849007	0.271105	0.319264	0.29322	0.849156	0.281422	0.328772	0.30326	0.855979	0.256958	0.301085	0.277277	0.853438	0.295876	0.346364	0.319135	0.854234	0.339551	0.396166	0.36568	0.857094	0.261386	0.306079	0.281972	0.853982	0.296636	0.346888	0.3198	0.855135	0.285282	0.334357	0.307875	0.853126	0.0251566	0.0288986	0.0268959	0.00299588
			5	0.262487	0.308874	0.283798	0.849821	0.291555	0.34344	0.315378	0.848925	0.266026	0.313401	0.287777	0.848834	0.230329	0.269338	0.248311	0.855166	0.25298	0.296459	0.273	0.853339	0.289897	0.339391	0.312698	0.854169	0.317195	0.370303	0.341698	0.856582	0.257831	0.301969	0.27816	0.853831	0.289144	0.338189	0.31175	0.854979	0.273049	0.320152	0.29473	0.852849	0.0261115	0.0304132	0.028094	0.00290424
		IsoQuant	50	0.661773	0.883411	0.756696	0.749111	0.673994	0.876773	0.762126	0.768721	0.691742	0.882229	0.775459	0.784084	0.69466	0.8673	0.771439	0.800946	0.377758	0.770963	0.507064	0.489982	0.6968	0.876681	0.776458	0.794816	0.687547	0.891101	0.776201	0.77157	0.419853	0.820176	0.555396	0.511906	0.466271	0.799419	0.589	0.583262	0.596711	0.852006	0.696649	0.694933	0.133853	0.0436332	0.111736	0.128156
		IsoQuant + TranSigner	50	0.728011	0.833847	0.777344	0.873075	0.758763	0.900858	0.823727	0.842267	0.763941	0.842258	0.80119	0.907015	0.748443	0.822811	0.783867	0.909616	0.452665	0.585998	0.510773	0.772468	0.771899	0.840674	0.80482	0.91819	0.748018	0.845993	0.793994	0.884189	0.492106	0.661159	0.564242	0.744309	0.529828	0.669345	0.591471	0.791562	0.665964	0.778105	0.716825	0.849188	0.132794	0.109101	0.123417	0.0650064
ONT cDNA	ONT cDNA	Bambu	95	0.563566	0.910818	0.696299	0.618747	0.579079	0.914432	0.709105	0.633266	0.563832	0.910883	0.696521	0.618995	0.545649	0.902182	0.680017	0.60481	0.573511	0.913833	0.704737	0.627588	0.572836	0.909586	0.702963	0.629777													0.566412	0.910289	0.698274	0.622197	0.0118149	0.00439476	0.0102113	0.0103295
3 sets	2 sets		90	0.547759	0.888018	0.67757	0.616834	0.562054	0.892579	0.689765	0.629696	0.548951	0.883361	0.677118	0.621434	0.515753	0.887292	0.652329	0.581267	0.555021	0.896069	0.685467	0.619395	0.548148	0.884823	0.676934	0.6195													0.546281	0.88869	0.676531	0.614688	0.0159367	0.0048027	0.0129792	0.0169567
			85	0.532944	0.851185	0.655479	0.62612	0.549487	0.876709	0.675559	0.626761	0.515196	0.858358	0.64391	0.600212	0.491969	0.803642	0.610317	0.612174	0.52185	0.833771	0.641925	0.625892	0.526994	0.832061	0.645288	0.633359													0.523073	0.842621	0.645413	0.620753	0.0191911	0.0252672	0.0212428	0.0122128
			80	0.490318	0.823208	0.61458	0.595618	0.519084	0.826393	0.637643	0.628132	0.488416	0.832191	0.615559	0.586904	0.46845	0.756558	0.578624	0.619186	0.505268	0.811593	0.622803	0.622564	0.504728	0.78315	0.613844	0.644485													0.496044	0.805515	0.613842	0.616148	0.0175713	0.0296462	0.0194453	0.0213246
			75	0.478356	0.801256	0.599065	0.597008	0.503291	0.802791	0.618702	0.626927	0.474798	0.800026	0.595927	0.593478	0.43162	0.6933	0.532024	0.622559	0.482684	0.795849	0.600913	0.606501	0.488872	0.785365	0.602625	0.622478													0.476604	0.779765	0.591542	0.611492	0.0242056	0.0428223	0.0302208	0.0144262
			70	0.417715	0.756588	0.538257	0.552103	0.471351	0.757918	0.581232	0.621903	0.460919	0.75316	0.571867	0.61198	0.419589	0.696415	0.523669	0.602499	0.462202	0.775756	0.57927	0.595808	0.478113	0.746141	0.582787	0.640781													0.451648	0.747663	0.562847	0.604179	0.0263255	0.0269553	0.0254021	0.0299982
			65	0.404307	0.750452	0.525501	0.538752	0.442982	0.690067	0.539583	0.64194	0.416182	0.677318	0.51557	0.614456	0.400084	0.637582	0.491654	0.627502	0.436068	0.692897	0.535269	0.62934	0.455424	0.723657	0.55903	0.629337													0.425841	0.695329	0.527768	0.613554	0.0223337	0.0388169	0.0229406	0.037669
			60	0.389002	0.692539	0.498176	0.561704	0.418549	0.685247	0.519678	0.6108	0.403063	0.638477	0.494165	0.631288	0.394202	0.655028	0.492196	0.601809	0.430366	0.670417	0.524217	0.641937	0.38691	0.596297	0.469308	0.648855													0.403682	0.656334	0.499623	0.616066	0.0174362	0.0354121	0.0200656	0.0321319
			55	0.395593	0.683483	0.501134	0.57879	0.389985	0.620464	0.478939	0.628538	0.368003	0.586812	0.452336	0.627122	0.36265	0.584099	0.447476	0.620872	0.413565	0.658199	0.507963	0.628328	0.379561	0.632078	0.474304	0.600498													0.384893	0.627522	0.477025	0.614025	0.0188199	0.0392074	0.0246259	0.0202884
			50	0.361816	0.58713	0.447724	0.616245	0.374294	0.606942	0.463038	0.616688	0.349059	0.570926	0.433239	0.611391	0.358325	0.576781	0.442035	0.62125	0.368651	0.591288	0.454151	0.62347	0.340096	0.590714	0.431666	0.575737													0.358707	0.587297	0.445309	0.610797	0.0125787	0.0125871	0.0121728	0.0176851
			45	0.349239	0.591193	0.439091	0.590737	0.352468	0.572149	0.436211	0.616042	0.317862	0.512487	0.392366	0.620235	0.344677	0.563883	0.427836	0.611256	0.351373	0.582977	0.43847	0.602722	0.328844	0.523885	0.404059	0.627703													0.340744	0.557762	0.423006	0.611449	0.014165	0.0322345	0.0199669	0.0131732
			40	0.327777	0.535038	0.406514	0.612623	0.345717	0.542442	0.422292	0.637336	0.311768	0.514437	0.388245	0.606036	0.319113	0.539437	0.401005	0.591567	0.350544	0.539282	0.424897	0.65002	0.298531	0.542909	0.385233	0.549872													0.325575	0.535591	0.404698	0.607909	0.0199892	0.0107396	0.016638	0.0354975
			35	0.309096	0.527823	0.389877	0.585604	0.326138	0.517033	0.399976	0.630788	0.307126	0.529664	0.388804	0.57985	0.309511	0.500737	0.382559	0.618111	0.319329	0.502953	0.390639	0.63491	0.284892	0.470799	0.354978	0.605126													0.309349	0.508168	0.384472	0.609065	0.0140331	0.0219358	0.0154915	0.022983
			30	0.300816	0.520695	0.38133	0.57772	0.314451	0.52662	0.393775	0.597113	0.28413	0.495809	0.361244	0.573064	0.301663	0.498343	0.375826	0.605331	0.304384	0.493378	0.376494	0.616938	0.2697	0.458142	0.339526	0.588682													0.295857	0.498831	0.371366	0.593141	0.0161151	0.0242694	0.0187822	0.0166819
			25	0.299944	0.504517	0.37622	0.594518	0.30985	0.487342	0.378837	0.635795	0.266783	0.471985	0.340886	0.565237	0.279318	0.441972	0.342306	0.631982	0.255907	0.423796	0.319117	0.603846	0.261795	0.435428	0.326991	0.601236													0.278933	0.46084	0.347393	0.605436	0.021767	0.0319634	0.0249147	0.0260064
			20	0.288025	0.506353	0.367186	0.568822	0.290019	0.453161	0.353684	0.639992	0.25633	0.459677	0.329128	0.55763	0.257457	0.417333	0.318455	0.61691	0.248996	0.416619	0.311701	0.597658	0.254202	0.426873	0.318649	0.5955													0.265838	0.446669	0.333134	0.596085	0.0182026	0.0344356	0.0222824	0.0302865
			15	0.264582	0.455424	0.334711	0.580956	0.253332	0.409678	0.313071	0.618369	0.242121	0.424055	0.308244	0.570965	0.252105	0.396905	0.308352	0.635178	0.243238	0.390033	0.299622	0.623635	0.243295	0.393396	0.300652	0.618447													0.249779	0.411582	0.310775	0.607925	0.00872503	0.024867	0.0127854	0.0257009
			10	0.252795	0.414021	0.313917	0.610584	0.244492	0.399207	0.303256	0.612442	0.231392	0.38535	0.289154	0.600472	0.242545	0.38511	0.297636	0.629806	0.234774	0.378276	0.289729	0.620642	0.223732	0.371205	0.279191	0.602718													0.238288	0.388862	0.295481	0.612777	0.0103811	0.015429	0.012194	0.0110396
			5	0.252794	0.413192	0.313677	0.611807	0.226949	0.384347	0.285384	0.590479	0.215013	0.360637	0.269406	0.596205	0.225379	0.365157	0.278725	0.617211	0.225948	0.361083	0.277961	0.625751	0.2143	0.365477	0.270179	0.586359													0.22673	0.374982	0.282555	0.604635	0.013954	0.0206571	0.0163612	0.0158804
		Bambu + TranSigner	95	0.870064	0.911684	0.890388	0.954349	0.878919	0.916468	0.897301	0.959029	0.870555	0.913028	0.891286	0.953482	0.845566	0.882441	0.86361	0.958213	0.880724	0.918374	0.899155	0.959004	0.876237	0.916585	0.895957	0.955979													0.870344	0.909763	0.889616	0.956676	0.0128848	0.0136126	0.0131907	0.00242567
			90	0.842017	0.889408	0.865064	0.946716	0.866002	0.905659	0.885387	0.956212	0.850476	0.892913	0.871178	0.952473	0.812031	0.866797	0.838521	0.936818	0.861264	0.904198	0.882209	0.952516	0.849888	0.897609	0.873097	0.946835													0.846946	0.892764	0.869243	0.948595	0.0191445	0.014185	0.0167847	0.00683741
			85	0.841522	0.890681	0.865404	0.944808	0.850226	0.892825	0.871005	0.952287	0.807802	0.85278	0.829682	0.947257	0.827827	0.879792	0.853019	0.940935	0.833236	0.891941	0.861589	0.934183	0.821024	0.870341	0.844963	0.943336													0.830273	0.879727	0.854277	0.943801	0.0150326	0.0158427	0.015168	0.00609785
			80	0.786775	0.845971	0.8153	0.930025	0.84028	0.885289	0.862198	0.949159	0.77933	0.834574	0.806006	0.933807	0.814379	0.870042	0.841291	0.936023	0.773429	0.834264	0.802696	0.927079	0.809358	0.853074	0.830641	0.948755													0.800592	0.853869	0.826355	0.937475	0.0253884	0.0203394	0.0229006	0.00941154
			75	0.777109	0.835451	0.805225	0.930168	0.782157	0.828011	0.804431	0.944621	0.765263	0.819596	0.791498	0.933707	0.724739	0.800042	0.760531	0.905876	0.738356	0.797032	0.766572	0.926382	0.77758	0.827582	0.801802	0.939581													0.760867	0.817952	0.788343	0.930056	0.0237812	0.0158824	0.0199117	0.0135233
			70	0.719289	0.784263	0.750372	0.917153	0.767126	0.815936	0.790779	0.94018	0.777151	0.837338	0.806123	0.928121	0.696247	0.779149	0.735369	0.893599	0.702646	0.7598	0.730106	0.924778	0.794992	0.842231	0.81793	0.943912													0.742909	0.80312	0.77178	0.924624	0.042019	0.0336797	0.0379235	0.0181364
			65	0.693152	0.765578	0.727567	0.905396	0.780845	0.846755	0.812466	0.922163	0.725069	0.78753	0.75501	0.920688	0.696787	0.771476	0.732231	0.903187	0.675981	0.731937	0.702847	0.923552	0.771393	0.829013	0.799165	0.930496													0.723871	0.788715	0.754881	0.91758	0.043535	0.0425446	0.042997	0.0108512
			60	0.698557	0.779821	0.736956	0.895791	0.70828	0.776464	0.740807	0.912186	0.712255	0.776503	0.742992	0.91726	0.679371	0.757358	0.716248	0.897028	0.674627	0.735036	0.703537	0.917815	0.727632	0.788318	0.75676	0.923019													0.70012	0.768917	0.732883	0.910516	0.0202663	0.0194492	0.0194402	0.0114598
			55	0.687669	0.755291	0.719896	0.910469	0.704058	0.764809	0.733177	0.920566	0.684485	0.754848	0.717947	0.906786	0.677263	0.749345	0.711483	0.903807	0.643004	0.712846	0.676126	0.902024	0.668879	0.732119	0.699072	0.91362													0.67756	0.744876	0.709617	0.909546	0.0206002	0.0190467	0.0198315	0.00687057
			50	0.692294	0.764786	0.726737	0.905212	0.670451	0.731866	0.699814	0.916085	0.692513	0.768822	0.728675	0.900745	0.657332	0.730681	0.692069	0.899615	0.631101	0.703059	0.66514	0.89765	0.627446	0.703112	0.663128	0.892383													0.661856	0.733721	0.695927	0.901948	0.0286026	0.0285896	0.0285493	0.00809139
			45	0.678325	0.743056	0.709217	0.912886	0.651328	0.716434	0.682332	0.909124	0.669463	0.746392	0.705837	0.896932	0.65057	0.738458	0.691734	0.880984	0.596435	0.673504	0.632631	0.885569	0.672559	0.746237	0.707485	0.901267													0.653113	0.727347	0.688206	0.897794	0.0300105	0.0286631	0.0291873	0.0126566
			40	0.69469	0.757723	0.724839	0.916813	0.666136	0.734428	0.698617	0.907013	0.625159	0.69705	0.65915	0.896864	0.641574	0.727407	0.6818	0.882002	0.629344	0.697987	0.661891	0.901657	0.532849	0.604827	0.566561	0.880994													0.631625	0.703237	0.665476	0.897557	0.0549016	0.0534344	0.0542693	0.0140981
			35	0.649004	0.716877	0.681254	0.905321	0.664916	0.735712	0.698525	0.903773	0.633358	0.715723	0.672026	0.88492	0.66266	0.744308	0.701115	0.890304	0.591443	0.66362	0.625456	0.891237	0.582211	0.661026	0.61912	0.880769													0.630599	0.706211	0.666249	0.892721	0.0358513	0.0357257	0.0357802	0.00992617
			30	0.644228	0.7209	0.680411	0.893645	0.607316	0.677212	0.640362	0.896788	0.566698	0.641365	0.601724	0.883581	0.633919	0.714938	0.671995	0.886676	0.571445	0.649746	0.608085	0.87949	0.546856	0.616214	0.579467	0.887445													0.595077	0.670062	0.630341	0.887938	0.039404	0.0419174	0.0406076	0.0063729
			25	0.623845	0.69258	0.656418	0.900754	0.642244	0.709277	0.674098	0.905491	0.562367	0.640548	0.598917	0.877946	0.667636	0.735639	0.69999	0.907559	0.537036	0.613838	0.572874	0.874882	0.55429	0.626139	0.588028	0.88525													0.597903	0.66967	0.631721	0.891981	0.0536127	0.0496101	0.0519896	0.0144001
			20	0.605626	0.675555	0.638682	0.896486	0.612569	0.691512	0.649651	0.88584	0.543471	0.620754	0.579548	0.875501	0.625542	0.699224	0.660334	0.894623	0.545181	0.623164	0.58157	0.874859	0.543337	0.61796	0.578251	0.879243													0.579288	0.654695	0.614673	0.884425	0.0391902	0.038129	0.0388356	0.00948113
			15	0.620909	0.686137	0.651896	0.904934	0.609292	0.687095	0.645859	0.886765	0.542625	0.6206	0.578999	0.874355	0.649043	0.726666	0.685664	0.89318	0.571579	0.652495	0.609362	0.87599	0.55053	0.624565	0.585215	0.88146													0.590663	0.66626	0.626166	0.886114	0.0423147	0.0412087	0.0418902	0.0115497
			10	0.628468	0.699119	0.661913	0.898943	0.570015	0.65717	0.610498	0.867378	0.533182	0.606197	0.56735	0.879553	0.611511	0.686284	0.646744	0.891047	0.56406	0.647086	0.602727	0.871693	0.53534	0.609714	0.570112	0.87802													0.573763	0.650928	0.609891	0.881106	0.0391123	0.0382771	0.0387513	0.0118825
			5	0.619836	0.688916	0.652553	0.899727	0.522918	0.609581	0.562933	0.857832	0.567816	0.652508	0.607223	0.870206	0.55738	0.632216	0.592444	0.881628	0.5572	0.636132	0.594056	0.875919	0.509302	0.592843	0.547906	0.859083													0.555742	0.635366	0.592853	0.874066	0.0387112	0.0336005	0.036572	0.0156334
		FLAIR	95	0.550606	0.766534	0.640871	0.718306	0.553116	0.777996	0.64656	0.710949	0.548116	0.76565	0.638873	0.715883	0.515397	0.726877	0.603136	0.709056	0.54859	0.778632	0.643674	0.704556	0.544591	0.772465	0.638815	0.705004													0.543402	0.764692	0.635322	0.710626	0.0140078	0.0193184	0.0160473	0.00561485
			90	0.530654	0.739903	0.618047	0.717194	0.538032	0.755452	0.628469	0.712199	0.533156	0.739308	0.619533	0.721155	0.48818	0.683957	0.569719	0.713758	0.53515	0.757795	0.627303	0.706193	0.522555	0.73599	0.611175	0.710003													0.524621	0.735401	0.612374	0.713417	0.0186127	0.0267802	0.0218462	0.00528352
			85	0.511805	0.713492	0.596049	0.717324	0.524427	0.735119	0.612151	0.71339	0.501636	0.68853	0.580409	0.72856	0.463743	0.647312	0.540363	0.716414	0.515239	0.725215	0.602455	0.710463	0.502026	0.705872	0.586749	0.711214													0.503146	0.70259	0.586363	0.716228	0.0211197	0.0314738	0.025177	0.00662934
			80	0.467864	0.645877	0.542644	0.724385	0.501034	0.694836	0.582231	0.721083	0.481013	0.654588	0.554535	0.734833	0.443202	0.615609	0.515369	0.719941	0.46293	0.659454	0.543987	0.70199	0.483567	0.678412	0.564653	0.712793													0.473268	0.658129	0.55057	0.719171	0.0198849	0.0273171	0.0226352	0.0110687
			75	0.454478	0.628399	0.527472	0.723231	0.448084	0.630304	0.523799	0.710901	0.470253	0.634536	0.54018	0.741097	0.423759	0.585658	0.491725	0.723561	0.436776	0.62272	0.513432	0.701401	0.468941	0.654971	0.54656	0.715972													0.450382	0.626098	0.523861	0.719361	0.0181946	0.022692	0.0196777	0.0134961
			70	0.393649	0.544778	0.457044	0.722586	0.418502	0.584027	0.4876	0.71658	0.461426	0.621479	0.529625	0.742465	0.407891	0.565095	0.473793	0.721811	0.412073	0.584387	0.483331	0.705137	0.458459	0.639004	0.53388	0.717458													0.425333	0.589795	0.494212	0.721006	0.028038	0.0349988	0.0309456	0.012228
			65	0.379472	0.522631	0.439692	0.726081	0.407501	0.561511	0.472267	0.725722	0.4125	0.54336	0.468972	0.759164	0.394855	0.543102	0.457263	0.727037	0.377016	0.530201	0.440676	0.711082	0.433402	0.60223	0.504055	0.719662													0.400791	0.550506	0.463821	0.728125	0.0214503	0.0286065	0.0239898	0.0163503
			60	0.367263	0.506115	0.425652	0.725651	0.379848	0.520113	0.43905	0.730319	0.395121	0.526529	0.451457	0.750425	0.389331	0.52227	0.446107	0.745459	0.366759	0.511009	0.427031	0.717714	0.354115	0.491024	0.41148	0.721176													0.375406	0.512843	0.433463	0.731791	0.0154707	0.0130672	0.0148359	0.0133021
			55	0.352954	0.48567	0.408811	0.726735	0.34348	0.4707	0.397151	0.729722	0.376679	0.499967	0.429654	0.753407	0.366139	0.486168	0.417702	0.753112	0.348737	0.487131	0.406477	0.715901	0.348786	0.482853	0.405013	0.722342													0.356129	0.485415	0.410801	0.733537	0.0126582	0.00936415	0.0113626	0.0159698
			50	0.335773	0.452034	0.385325	0.742805	0.331105	0.452457	0.382384	0.731793	0.358847	0.46891	0.406562	0.76528	0.3598	0.473602	0.408931	0.75971	0.319631	0.437859	0.369519	0.729987	0.324266	0.445685	0.375402	0.727567													0.338237	0.455091	0.38802	0.742857	0.0172515	0.0136773	0.0162581	0.0161778
			45	0.322829	0.433847	0.370194	0.74411	0.304774	0.418531	0.352707	0.728198	0.328606	0.42738	0.37154	0.768885	0.348418	0.457776	0.39568	0.761111	0.304142	0.414517	0.350854	0.733727	0.30374	0.417196	0.351541	0.728051													0.318752	0.428208	0.365419	0.744014	0.0180445	0.0161809	0.0175634	0.0174451
			40	0.302605	0.40381	0.345958	0.749375	0.296713	0.406621	0.34308	0.729704	0.32244	0.418757	0.364341	0.769994	0.319574	0.422631	0.363948	0.756155	0.294662	0.401527	0.339893	0.733853	0.24784	0.343336	0.287875	0.721859													0.297306	0.399447	0.340849	0.74349	0.0268697	0.0287529	0.0280129	0.0181565
			35	0.251633	0.339312	0.288968	0.741597	0.282533	0.38337	0.325317	0.736973	0.31885	0.407545	0.357783	0.782368	0.311796	0.411129	0.354638	0.758389	0.279708	0.373686	0.319938	0.748511	0.23906	0.328648	0.276786	0.727405													0.280597	0.373948	0.320572	0.749207	0.0316399	0.0342104	0.0331183	0.0193254
			30	0.243777	0.328165	0.279745	0.74285	0.270957	0.366319	0.311503	0.739674	0.264295	0.341582	0.298009	0.77374	0.301165	0.397237	0.342593	0.758148	0.265421	0.352546	0.302842	0.752871	0.222889	0.306061	0.257936	0.728251													0.261417	0.348652	0.298771	0.749255	0.0264226	0.0315326	0.0287371	0.0159101
			25	0.239197	0.321477	0.274299	0.744056	0.266118	0.354129	0.30388	0.751472	0.247148	0.318935	0.278489	0.774915	0.276049	0.363364	0.313745	0.759703	0.222478	0.293383	0.253058	0.75832	0.217604	0.298331	0.251652	0.729404													0.244766	0.324936	0.279187	0.752978	0.0232627	0.0285671	0.0255706	0.0154442
			20	0.232082	0.310925	0.26578	0.746424	0.23966	0.317843	0.273269	0.754021	0.238035	0.306791	0.268074	0.775887	0.263591	0.342915	0.298066	0.768676	0.217368	0.285463	0.246805	0.76146	0.208743	0.28361	0.240485	0.736022													0.233247	0.307924	0.265413	0.757082	0.0191766	0.0220397	0.0205077	0.0146538
			15	0.209122	0.278402	0.23884	0.751153	0.203937	0.270841	0.232675	0.752977	0.221866	0.2839	0.249079	0.781492	0.254049	0.329552	0.286916	0.770893	0.214683	0.281585	0.243625	0.76241	0.198553	0.268711	0.228365	0.738908													0.217035	0.285499	0.246583	0.759639	0.0198729	0.0223855	0.0211047	0.0152188
			10	0.198762	0.264043	0.226799	0.752763	0.197211	0.261021	0.224673	0.755538	0.211554	0.270594	0.237459	0.781813	0.245031	0.317421	0.276567	0.771945	0.206671	0.270881	0.23446	0.762959	0.190461	0.254079	0.217718	0.749616													0.208282	0.273007	0.236279	0.762439	0.0194657	0.0226504	0.0209616	0.0124231
			5	0.196453	0.2594	0.223581	0.757337	0.181366	0.239286	0.206338	0.757947	0.197197	0.250769	0.22078	0.786367	0.195578	0.25625	0.221841	0.763231	0.201357	0.263156	0.228145	0.765162	0.184058	0.244716	0.210097	0.752129													0.192668	0.252263	0.218464	0.763695	0.00800831	0.00908926	0.00841087	0.0120302
		FLAIR + TranSigner	95	0.710342	0.747222	0.728315	0.950643	0.72887	0.766509	0.747216	0.950895	0.716451	0.753685	0.734597	0.950598	0.719228	0.757535	0.737885	0.949433	0.724573	0.763162	0.743367	0.949436	0.719645	0.758261	0.738448	0.949072													0.719852	0.757729	0.738305	0.950013	0.00641958	0.00683637	0.00661471	0.000784013
			90	0.690657	0.726858	0.708295	0.950196	0.714542	0.752368	0.732967	0.949725	0.704481	0.741261	0.722403	0.950382	0.690559	0.727783	0.708683	0.948853	0.711944	0.750068	0.730509	0.949172	0.707452	0.7457	0.726073	0.948708													0.703273	0.740673	0.721488	0.949506	0.0104105	0.011024	0.0107053	0.000702199
			85	0.674291	0.709899	0.691637	0.949841	0.699401	0.736636	0.717536	0.949453	0.686815	0.72345	0.704657	0.949361	0.667908	0.704171	0.68556	0.948502	0.692229	0.729575	0.710411	0.948812	0.684655	0.721966	0.702816	0.94832													0.684216	0.720949	0.702103	0.949048	0.0115431	0.0120945	0.0118105	0.000595701
			80	0.631058	0.66454	0.647366	0.949615	0.668826	0.704589	0.686242	0.949242	0.657209	0.692525	0.674405	0.949004	0.649286	0.684774	0.666558	0.948175	0.634574	0.669964	0.651789	0.947176	0.662724	0.699039	0.680397	0.94805													0.650613	0.685905	0.667793	0.948544	0.0152533	0.015983	0.0156068	0.000905431
			75	0.619733	0.652852	0.635861	0.94927	0.610149	0.644488	0.626849	0.946718	0.639626	0.674143	0.656431	0.948798	0.622953	0.657797	0.639901	0.947029	0.60814	0.64218	0.624697	0.946993	0.638887	0.674079	0.656011	0.947792													0.623248	0.65759	0.639958	0.947767	0.0136021	0.0139822	0.0137885	0.00105518
			70	0.552545	0.582895	0.567314	0.947933	0.579463	0.612312	0.595435	0.946353	0.617791	0.651268	0.634088	0.948598	0.608931	0.643151	0.625573	0.946792	0.589497	0.622729	0.605658	0.946634	0.629014	0.663791	0.645935	0.947608													0.596207	0.629358	0.612334	0.94732	0.0280564	0.0294934	0.0287558	0.000869062
			65	0.538259	0.568022	0.55274	0.947602	0.561919	0.593995	0.577512	0.946001	0.562887	0.593531	0.577803	0.948371	0.591207	0.624805	0.607542	0.946227	0.547725	0.579003	0.56293	0.945978	0.600983	0.63451	0.617292	0.947161													0.567163	0.598978	0.582636	0.94689	0.0244173	0.0258508	0.0251119	0.000983365
			60	0.523586	0.552981	0.537882	0.946842	0.545503	0.576793	0.560712	0.945751	0.542784	0.572671	0.557327	0.94781	0.585859	0.61927	0.602102	0.946048	0.533676	0.564247	0.548536	0.94582	0.54678	0.577514	0.561727	0.946782													0.546365	0.577246	0.561381	0.946509	0.0212295	0.022561	0.0218741	0.000792504
			55	0.50686	0.535714	0.520888	0.946138	0.507968	0.537295	0.52222	0.945419	0.524559	0.553723	0.538747	0.94733	0.561101	0.593435	0.576816	0.945513	0.509728	0.539146	0.524024	0.945434	0.540793	0.571313	0.555634	0.946581													0.525168	0.555104	0.539721	0.946069	0.0219324	0.0231591	0.0225279	0.000773562
			50	0.487643	0.515527	0.501197	0.945912	0.488697	0.517057	0.502477	0.94515	0.499691	0.527563	0.513249	0.947169	0.549003	0.580933	0.564517	0.945035	0.467634	0.494774	0.480821	0.945148	0.517972	0.547388	0.532274	0.946261													0.501773	0.53054	0.515756	0.945779	0.0284024	0.0300621	0.0292078	0.000840144
			45	0.470962	0.498103	0.484153	0.945512	0.46295	0.490017	0.476099	0.944763	0.466125	0.492262	0.478837	0.946904	0.502909	0.532768	0.517408	0.943957	0.447383	0.473481	0.460062	0.94488	0.496292	0.524601	0.510054	0.946036													0.474437	0.501872	0.487769	0.945342	0.0211345	0.022469	0.0217798	0.00104086
			40	0.453519	0.479851	0.466314	0.945125	0.45519	0.482226	0.468318	0.943935	0.460062	0.486068	0.472708	0.946497	0.472957	0.50122	0.486678	0.943612	0.43819	0.46421	0.450825	0.943947	0.398893	0.422728	0.410465	0.943616													0.446468	0.472717	0.459218	0.944455	0.0258619	0.0272149	0.02652	0.00114569
			35	0.400811	0.424759	0.412437	0.943619	0.435425	0.461561	0.448112	0.943376	0.449758	0.475262	0.462158	0.946337	0.463672	0.491471	0.477167	0.943437	0.40859	0.432986	0.420434	0.943658	0.384305	0.407392	0.395512	0.943329													0.42376	0.448905	0.43597	0.943959	0.0307194	0.032331	0.0315037	0.00117208
			30	0.393846	0.417505	0.405331	0.943331	0.423043	0.448543	0.43542	0.94315	0.386833	0.409498	0.397843	0.944652	0.450231	0.4776	0.463512	0.942694	0.394035	0.417782	0.405561	0.943159	0.366988	0.389122	0.377731	0.943118													0.402496	0.426675	0.414233	0.943351	0.0295071	0.0314326	0.0304394	0.00067179
			25	0.387483	0.410876	0.398837	0.943065	0.414868	0.44008	0.427102	0.942711	0.369064	0.390812	0.379627	0.944352	0.423035	0.448886	0.435577	0.942412	0.347302	0.36867	0.357667	0.942042	0.35343	0.374813	0.363808	0.942949													0.382531	0.40569	0.39377	0.942922	0.0315599	0.033528	0.0325139	0.00079314
			20	0.38046	0.403516	0.391649	0.942862	0.370952	0.393668	0.381972	0.942296	0.360576	0.381908	0.370936	0.944143	0.399011	0.423451	0.410868	0.942284	0.340389	0.361421	0.35059	0.941809	0.340273	0.361044	0.350351	0.942471													0.365277	0.387501	0.376061	0.942644	0.023097	0.024488	0.0237717	0.000808974
			15	0.355587	0.377202	0.366075	0.942697	0.33409	0.354919	0.34419	0.941314	0.341546	0.361921	0.351439	0.943705	0.388898	0.41281	0.400497	0.942074	0.334378	0.355145	0.344449	0.941525	0.32664	0.346678	0.336361	0.942199													0.346856	0.368112	0.357168	0.942252	0.0228003	0.024168	0.0234638	0.000866357
			10	0.343853	0.365236	0.354222	0.941453	0.32513	0.345512	0.335011	0.941009	0.330052	0.349799	0.339639	0.943546	0.381878	0.405442	0.393307	0.941879	0.324632	0.344953	0.334484	0.94109	0.306634	0.325483	0.315777	0.942088													0.335363	0.356071	0.345407	0.941844	0.0257261	0.0273188	0.026498	0.000935428
			5	0.340222	0.36142	0.350501	0.941346	0.304987	0.3241	0.314254	0.941028	0.31092	0.329881	0.32012	0.942522	0.324021	0.344651	0.334018	0.940144	0.315337	0.335137	0.324936	0.940921	0.297701	0.316056	0.306604	0.941924													0.315531	0.335208	0.325072	0.941314	0.0150471	0.0160922	0.0155518	0.000829139
		IsoQuant	50	0.470516	0.731362	0.572633	0.643342	0.478279	0.73215	0.578591	0.653252	0.464063	0.741141	0.570751	0.626146	0.480043	0.75654	0.587379	0.634524	0.47818	0.732766	0.578711	0.652569	0.457746	0.723685	0.560784	0.632521													0.471471	0.736274	0.574808	0.640392	0.00904439	0.0113695	0.00900492	0.0111507
		IsoQuant + TranSigner	50	0.636647	0.728054	0.679289	0.874449	0.597238	0.695728	0.642732	0.858436	0.621684	0.726824	0.670155	0.855343	0.629901	0.747426	0.683649	0.84276	0.590547	0.723724	0.650388	0.815984	0.596191	0.696663	0.642523	0.855781													0.612034	0.719736	0.661456	0.850459	0.0197472	0.020054	0.0185354	0.0196935

## Sheet: Table S9
			Set 1									Set 2									Set 3
			Sample 1			Sample 2			Sample 3			Sample 1			Sample 2			Sample 3			Sample 1			Sample 2			Sample 3			Mean			Stdev
			SCC	PCC	RMSE	SCC	PCC	RMSE	SCC	PCC	RMSE	SCC	PCC	RMSE	SCC	PCC	RMSE	SCC	PCC	RMSE	SCC	PCC	RMSE	SCC	PCC	RMSE	SCC	PCC	RMSE	SCC	PCC	RMSE	SCC	PCC	RMSE
ONT dRNA	StringTie + Oarfish	95	0.80877	0.881073	1875.41	0.808134	0.880332	1863.97	0.808543	0.880447	1880.91	0.786939	0.863655	2381.31	0.786748	0.864517	2252.07	0.786377	0.864222	1858.37	0.783051	0.863305	1856.06	0.784441	0.863748	1869.55	0.78489	0.864178	1857.25	0.793099	0.869497	1966.1	0.0106396	0.00751757	177.137
3 sets		90	0.801112	0.873634	1894.11	0.802656	0.876154	1865.12	0.802	0.8759	1881.12	0.782479	0.860279	2372.01	0.782237	0.859993	2257.51	0.78167	0.858937	1913.79	0.777849	0.8576	3871.94	0.779142	0.857103	15346.3	0.778305	0.858664	1857.58	0.787494	0.864252	3695.5	0.0100667	0.00755497	3766.88
		85	0.794352	0.868013	1906.85	0.798018	0.872014	1867.91	0.795422	0.871212	1698.42	0.778532	0.857591	2371.84	0.777385	0.855344	2257.85	0.776352	0.854774	1914.79	0.772554	0.854452	3871.19	0.774016	0.852941	15347	0.773235	0.853059	15342	0.782207	0.859933	5175.31	0.00971984	0.00718487	4973.31
		80	0.789794	0.864666	1900.77	0.794495	0.869837	1683.94	0.790935	0.86781	1692.72	0.772939	0.853041	2375.96	0.772929	0.851581	15344.5	0.771189	0.851811	1914.83	0.768296	0.851967	3870.96	0.769305	0.849389	15324.4	0.769081	0.849424	15342.6	0.777663	0.856614	6605.63	0.00986611	0.0073093	5713.23
		75	0.785999	0.862028	1894.9	0.790127	0.866924	1683.65	0.786243	0.864369	1692.7	0.769275	0.851067	2375.84	0.769291	0.849048	15344.5	0.767868	0.849247	1914.95	0.764387	0.848809	3871.2	0.764826	0.846072	15333.9	0.765333	0.846266	15343	0.773705	0.853759	6606.07	0.0096845	0.00729031	5715.07
		70	0.783322	0.859767	1899.66	0.786394	0.864409	1683.59	0.781674	0.860813	1692.51	0.765617	0.848374	2375.88	0.765917	0.846186	15349.4	0.762961	0.844181	1915.54	0.760288	0.845197	3880.81	0.761357	0.843491	15333.9	0.760947	0.841407	15344.5	0.769831	0.850425	6608.42	0.00986468	0.00771183	5714.64
		65	0.780896	0.857759	1899.86	0.782668	0.860918	1697.84	0.778593	0.858765	1691.27	0.761663	0.845698	2375.07	0.762548	0.843107	15421.7	0.758976	0.839401	2286.16	0.755837	0.840862	3880.72	0.757676	0.841463	15333.8	0.75792	0.838828	15344.5	0.766308	0.847423	6658.99	0.0102608	0.00813373	5700.66
		60	0.776946	0.854632	1888.47	0.778918	0.857616	2262.05	0.774782	0.855977	1691.43	0.759105	0.84446	2374.16	0.759054	0.839866	15424.2	0.756646	0.838107	2285.35	0.753052	0.837943	3882.08	0.75438	0.839238	15333.8	0.756381	0.838277	15344.5	0.763252	0.845124	6720.68	0.0097594	0.00774951	5663.94
		55	0.77352	0.852119	1888.6	0.775901	0.854692	2271.76	0.772224	0.853886	1720.05	0.754922	0.840397	2384.13	0.756471	0.837574	15425.8	0.7527	0.835854	2282.29	0.750866	0.836224	3884.28	0.752057	0.836702	15333.9	0.75336	0.835295	15417.6	0.760225	0.842527	6734.27	0.00959503	0.0075967	5671.6
		50	0.770697	0.850452	1888.79	0.772293	0.849865	3863.43	0.768706	0.850191	1720.28	0.751734	0.838471	2384.02	0.753561	0.835835	15425.8	0.750929	0.835156	2282.44	0.748527	0.834124	3884.34	0.748799	0.833162	15489.8	0.750737	0.831745	15424	0.757331	0.839889	6929.21	0.00925108	0.00712409	5612.89
		45	0.768614	0.848755	1890.13	0.769258	0.847788	3865.59	0.766126	0.845834	15347	0.74838	0.835443	2385.33	0.750999	0.833569	15424.4	0.748835	0.833846	2281.1	0.745693	0.831052	3878.75	0.746379	0.831758	15489.9	0.748036	0.830365	15423.9	0.754702	0.837601	8442.91	0.00931349	0.00695346	5946.02
		40	0.76644	0.846705	1890.84	0.767615	0.846831	3865.38	0.763976	0.844205	15347	0.746236	0.833178	2427.99	0.748031	0.830475	15433.5	0.748148	0.833554	2280.89	0.743321	0.829289	3878.78	0.743695	0.829679	15489.3	0.745432	0.827342	15579.3	0.752544	0.835695	8465.88	0.0094684	0.00720628	5962.32
		35	0.765204	0.845387	15818.4	0.76468	0.842914	3868.04	0.762518	0.842752	15347	0.743887	0.832238	2427.28	0.745292	0.828091	15433.5	0.744535	0.830534	2270.98	0.740742	0.827142	3878.22	0.742185	0.829184	15489.3	0.741551	0.824063	15577.8	0.750066	0.83359	10012.3	0.00979701	0.00721425	6090.84
		30	0.764336	0.84452	15818.4	0.762589	0.841367	3868.02	0.759608	0.83918	15347.7	0.741279	0.828712	2436.15	0.744477	0.827651	15433.5	0.741689	0.827995	2291.1	0.738758	0.824537	3881.6	0.740004	0.827126	15488.7	0.738924	0.821911	15577.8	0.747963	0.831444	10015.9	0.00993052	0.0073842	6087.24
		25	0.762606	0.844057	15816.7	0.75901	0.837268	3870.92	0.758355	0.838414	15347.7	0.739443	0.827859	2436.22	0.741715	0.825198	15433.5	0.739717	0.826002	2301.49	0.736349	0.823446	3852.47	0.738857	0.826252	15488.7	0.736485	0.819811	15711.7	0.745838	0.829812	10028.8	0.00992248	0.00734161	6105.97
		20	0.76005	0.841512	16099.1	0.757602	0.836612	3870.55	0.756008	0.836816	15348.3	0.737543	0.826343	2436.19	0.740635	0.824014	15434.9	0.738529	0.825922	1938.68	0.733898	0.82143	3852.32	0.735831	0.823336	15488.7	0.734616	0.81851	15711.7	0.743857	0.828277	10020.1	0.00996211	0.00732252	6172.15
		15	0.757956	0.839473	16078.8	0.756576	0.835901	3864.55	0.755448	0.836568	15348.3	0.735563	0.824713	2436.21	0.738461	0.822035	15434.9	0.736928	0.823965	1958.75	0.733039	0.820821	3852.34	0.732858	0.820405	15487.4	0.733082	0.816813	15714.2	0.742212	0.826744	10019.5	0.0100491	0.00743932	6168.5
		10	0.756286	0.837288	16079.3	0.754811	0.834145	3864.75	0.754631	0.83554	15348.4	0.734665	0.823811	2436.26	0.736418	0.820073	15434.9	0.734268	0.821403	1964.15	0.731182	0.818799	3852.72	0.731021	0.819528	15487.4	0.730166	0.814171	15714.2	0.740383	0.824973	10020.2	0.0103031	0.00758906	6167.91
		5	0.756378	0.836801	16079.3	0.752966	0.832736	3864.67	0.753204	0.833794	15608.7	0.733075	0.822498	2436.82	0.735674	0.819583	15434.2	0.733096	0.819947	1964.28	0.729993	0.817431	3858.88	0.731092	0.819545	15487.3	0.728152	0.812343	15714.2	0.739292	0.823853	10049.8	0.0103769	0.00763788	6191.61
	StringTie + TranSigner	95	0.813075	0.886894	1762.19	0.812404	0.885828	1762.4	0.812786	0.886166	1767.53	0.809852	0.882665	2114.95	0.80846	0.881942	2174.41	0.808598	0.882644	1761.79	0.881774	0.806227	1764.54	0.807418	0.88233	1778.24	0.808	0.882721	1765.62	0.818041	0.875268	1850.19	0.0321609	0.0348186	146.847
		90	0.80544	0.879413	1779.95	0.806868	0.881655	1763.73	0.806216	0.88138	1767.49	0.804892	0.878975	2115.19	0.803339	0.877031	2180.89	0.803399	0.877073	1820.25	0.875675	0.800439	3710.81	0.802434	0.876377	15333.6	0.800464	0.87678	1765.88	0.812081	0.869903	3581.97	0.0320821	0.0350341	3796.01
		85	0.798502	0.873589	1794.94	0.801909	0.877164	1766.63	0.799302	0.876389	1571.48	0.800309	0.875913	2114.88	0.798371	0.871934	2181.31	0.797464	0.872451	1819.84	0.872465	0.795019	3710.83	0.796825	0.872071	15333.9	0.795973	0.871898	15330.6	0.806791	0.865159	5069.38	0.0331201	0.0353784	5018.79
		80	0.793755	0.869762	1813.58	0.798125	0.87436	1573.2	0.79485	0.872631	1595.95	0.794015	0.870969	2118.52	0.792976	0.867104	15353.6	0.792142	0.869368	1820	0.870081	0.790751	3710.59	0.791713	0.868162	15311.4	0.791146	0.867343	15333.5	0.802089	0.861161	6514.49	0.0342981	0.03553	5770.82
		75	0.789986	0.866651	1822.15	0.793378	0.870689	1573.05	0.7899	0.8687	1596	0.789611	0.868469	2117.29	0.788539	0.863936	15353.6	0.788404	0.866315	1820	0.866612	0.786655	3710.84	0.786782	0.86412	15322.6	0.786245	0.863062	15333.8	0.797718	0.857622	6516.59	0.0347522	0.0358152	5771.99
		70	0.787198	0.864122	1829.62	0.789542	0.868082	1572.97	0.785188	0.864998	1596.56	0.785807	0.865759	2117.35	0.784757	0.860506	15358.4	0.783209	0.860549	1822.84	0.862357	0.782653	3732.57	0.78314	0.861282	15322.7	0.781845	0.857999	15335.4	0.793671	0.853995	6520.93	0.034658	0.0360394	5769.86
		65	0.78482	0.862078	1829.72	0.785568	0.864199	1588.18	0.782066	0.862919	1595.25	0.781507	0.862653	2117.6	0.781024	0.856809	15403.2	0.779243	0.855855	2206.43	0.857614	0.777627	3732.74	0.779163	0.859235	15322.5	0.778575	0.85523	15335.4	0.789953	0.850734	6570.12	0.0341486	0.036938	5751.16
		60	0.780526	0.85818	1829.83	0.781618	0.860293	1977.16	0.778123	0.860014	1595.41	0.778941	0.861146	2116.81	0.77774	0.853488	15405.7	0.777522	0.854925	2206.57	0.853553	0.774387	3740.03	0.77527	0.856379	15322.6	0.776589	0.854103	15335.5	0.786653	0.848102	6614.39	0.0337419	0.0372129	5724.36
		55	0.77643	0.85457	1830.13	0.778796	0.857582	1989.44	0.775422	0.857897	1625.77	0.774599	0.856744	2127.73	0.775341	0.850973	15407.2	0.773333	0.852035	2206.55	0.851547	0.771783	3741.17	0.7729	0.854191	15322.6	0.773573	0.851031	15380.7	0.783549	0.845201	6625.7	0.0342904	0.0370555	5727.46
		50	0.773372	0.852695	1830.13	0.775244	0.852882	3704.45	0.771732	0.853885	1626.29	0.771433	0.854547	2127.75	0.772583	0.849183	15407.2	0.771863	0.851429	2206.7	0.849335	0.769377	3741.23	0.769707	0.850445	15478.5	0.770654	0.847113	15387.1	0.780658	0.842395	6834.37	0.034624	0.036839	5660.12
		45	0.770973	0.850711	1831.51	0.7722	0.850908	3705.4	0.768934	0.849203	15336.7	0.768057	0.850997	2130.69	0.770477	0.847333	15407.3	0.76937	0.849809	2206.85	0.84668	0.766535	3736.64	0.767717	0.849131	15478.4	0.76784	0.845765	15387	0.778027	0.840043	8357.83	0.0346098	0.037061	6002.34
		40	0.768872	0.848834	1832.22	0.770307	0.849604	3705.13	0.766551	0.847355	15336.7	0.765719	0.848061	2180.31	0.767527	0.843758	15416.5	0.768641	0.849377	2206.71	0.844961	0.764399	3736.67	0.764728	0.846905	15477.9	0.765466	0.842632	15542.3	0.775864	0.83788	8381.61	0.0348438	0.037075	6018.01
		35	0.767492	0.847199	15649.9	0.767384	0.845857	3707.39	0.765105	0.845844	15336.8	0.763474	0.846814	2178.85	0.764571	0.841177	15416.5	0.764872	0.845933	2206.75	0.842665	0.762156	3737.02	0.763192	0.846406	15477.9	0.761511	0.838984	15542.3	0.773363	0.835597	9917.05	0.0349504	0.0370748	6140.67
		30	0.766504	0.846316	15649.9	0.765215	0.844275	3707.35	0.762475	0.843091	15337.4	0.761103	0.843521	2188.9	0.763974	0.840821	15416.5	0.762132	0.843588	2228.11	0.840006	0.760332	3740.54	0.761126	0.843953	15479.4	0.759342	0.837144	15542.4	0.77132	0.833671	9921.16	0.0346537	0.0370114	6137.03
		25	0.764757	0.845829	15648.1	0.761753	0.84038	3710.5	0.761119	0.842121	15337.4	0.759615	0.842297	2188.79	0.761532	0.838412	15416.6	0.759922	0.841525	2238.68	0.83867	0.757671	3706.81	0.760414	0.84316	15479.5	0.75685	0.834785	15676.2	0.769404	0.831798	9933.61	0.0349403	0.0374366	6156.81
		20	0.762165	0.843234	15933.4	0.760203	0.839641	3710.08	0.758679	0.840388	15338.1	0.757646	0.840304	2188.93	0.760321	0.837021	15417.9	0.75904	0.841576	1864.46	0.836823	0.755551	3706.61	0.757593	0.840362	15479.6	0.755474	0.833646	15676.2	0.767549	0.830191	9923.93	0.0349364	0.0376751	6223.44
		15	0.759908	0.84097	15912.9	0.759149	0.838906	3703.14	0.757944	0.839985	15338.1	0.756013	0.838865	2188.95	0.758142	0.835012	15418	0.757236	0.839481	1885.27	0.83614	0.7546	3706.69	0.754647	0.83754	15479.6	0.753685	0.831617	15678.7	0.765874	0.828553	9923.49	0.0354404	0.0373359	6219.95
		10	0.758207	0.838771	15913.3	0.757239	0.836977	3703.35	0.757188	0.83894	15338.2	0.755283	0.837839	2189.78	0.75585	0.832595	15418.1	0.754395	0.836779	1890.83	0.833989	0.752626	3707.09	0.752581	0.836195	15479.6	0.751021	0.829335	15678.7	0.763973	0.826673	9924.34	0.0353271	0.0373971	6219.27
		5	0.758117	0.837982	15913.4	0.755258	0.835364	3703.38	0.755697	0.836923	15598.8	0.753679	0.836406	2190.3	0.755708	0.832261	15420.3	0.753227	0.835398	1890.97	0.832663	0.75156	3713.43	0.752671	0.836225	15479.6	0.748897	0.827401	15678.8	0.76288	0.825502	9954.33	0.0352231	0.0373489	6243.41
	StringTie + NanoCount	95	0.723477	0.82007	3203.98	0.722872	0.819239	3205.2	0.722775	0.818782	3205.3	0.720062	0.815333	3327.7	0.72042	0.816919	3401.43	0.719759	0.816785	3208.19	0.718071	0.817185	3233.11	0.719087	0.816834	3234.39	0.719248	0.816987	3233.27	0.720641	0.81757	3250.29	0.00192376	0.00127299	58.8836
		90	0.718253	0.81484	3205.22	0.720086	0.81728	3208.66	0.718898	0.81623	3205.49	0.71731	0.812794	3328.2	0.717681	0.81397	3402.76	0.716595	0.812647	3221.91	0.714589	0.812298	3973.87	0.715237	0.810731	15433.4	0.71464	0.813763	3231.16	0.717032	0.813839	4690.08	0.00190337	0.00183623	3453.41
		85	0.713142	0.810914	3214.78	0.717487	0.814413	3213.2	0.714522	0.813579	3108.37	0.714422	0.810372	3329.5	0.7154	0.81089	3402.64	0.713556	0.810731	3229.25	0.711567	0.810531	3980.63	0.711838	0.807762	15435.1	0.712112	0.809507	15429	0.713783	0.810967	6038.04	0.00184449	0.0017065	4617.02
		80	0.710494	0.808816	3215.41	0.715732	0.813088	3127.69	0.712304	0.811585	3115.84	0.710202	0.807589	3329.47	0.712422	0.808637	15446.7	0.710507	0.809861	3229.37	0.70937	0.80974	3980.96	0.709005	0.805473	15415.2	0.709792	0.807023	15429	0.711092	0.80909	7365.52	0.00191207	0.00199593	5328.4
		75	0.708381	0.807411	3215.86	0.713509	0.811652	3133.89	0.70963	0.80974	3115.83	0.708494	0.807255	3328.94	0.709582	0.807029	15446.9	0.708192	0.807472	3262.43	0.707826	0.808125	3980.43	0.705693	0.803125	15417.6	0.707278	0.805195	15429.1	0.708732	0.807445	7370.11	0.00186733	0.00209188	5326.52
		70	0.706569	0.805669	3216.28	0.711318	0.81024	3133.88	0.707598	0.809005	3115.25	0.706312	0.805641	3329	0.70769	0.805171	15451.6	0.704667	0.803628	3262.5	0.704975	0.803622	3989.74	0.704346	0.801772	15417.6	0.704594	0.801783	15430.1	0.706452	0.80517	7371.77	0.0019875	0.00257023	5326.03
		65	0.706183	0.805025	3225.71	0.709483	0.808268	3135.48	0.706108	0.808365	3114.61	0.704143	0.805358	3326.7	0.705023	0.802212	15477.9	0.702927	0.800831	3456.85	0.701626	0.800338	3989.85	0.701676	0.800388	15417.5	0.703231	0.800282	15429.9	0.704489	0.803452	7397.17	0.00242392	0.00312099	5318.12
		60	0.703369	0.802895	3226.12	0.707038	0.805461	3258.51	0.70355	0.806536	3117.79	0.702652	0.804568	3327.35	0.703264	0.800356	15480.2	0.701839	0.800195	3456.82	0.700441	0.798658	3993.88	0.7	0.799148	15417.9	0.702783	0.800045	15429.9	0.702771	0.801985	7412.06	0.00196443	0.0028199	5310.16
		55	0.701287	0.801499	3234.1	0.705249	0.80374	3261.7	0.701954	0.80439	3212.71	0.700114	0.801262	3331.12	0.702353	0.79906	15481.3	0.699535	0.799263	3456.14	0.699266	0.797352	3994.11	0.699004	0.798683	15417.9	0.701059	0.797549	15455.8	0.701091	0.800311	7427.21	0.00181603	0.00246788	5307.38
		50	0.700104	0.800878	3234.34	0.702957	0.799895	3970.26	0.699519	0.801101	3223.33	0.69825	0.800694	3325.92	0.700978	0.798523	15481.4	0.698985	0.798763	3456.03	0.69852	0.796495	3994.34	0.697383	0.796593	15561.8	0.699424	0.794101	15462.4	0.699569	0.79856	7523.32	0.00146373	0.0022021	5290.29
		45	0.699304	0.80042	3234.74	0.701236	0.798802	3970.27	0.697683	0.79699	15447.8	0.696564	0.79865	3327.84	0.700542	0.798018	15481.4	0.697752	0.797953	3456.07	0.696858	0.795042	3991.69	0.6971	0.796381	15562.2	0.697223	0.79297	15462.4	0.698251	0.797247	8881.59	0.00154464	0.0020808	5678.19
		40	0.697453	0.798739	3234.61	0.70021	0.798195	3970.88	0.696157	0.795777	15447.7	0.695479	0.797198	3340.8	0.698634	0.79566	15484.2	0.698174	0.798476	3456.48	0.695501	0.7942	3991.78	0.695443	0.794783	15562.5	0.695925	0.791097	15606.4	0.696997	0.796014	8899.48	0.00157095	0.00222174	5694.91
		35	0.696903	0.798111	15734.2	0.69805	0.795326	3971.6	0.695955	0.794977	15448	0.694563	0.796946	3342.73	0.697097	0.794468	15484.2	0.695409	0.795853	3456.74	0.694545	0.79294	3990.7	0.695539	0.795974	15563	0.692971	0.788745	15605.8	0.69567	0.794816	10288.6	0.00139071	0.00242071	5877.17
		30	0.696922	0.797401	15734.2	0.696962	0.794544	3971.58	0.694521	0.793358	15448.1	0.693207	0.794443	3347.03	0.697249	0.794369	15484.2	0.69398	0.794678	3457.94	0.693155	0.790445	3992.5	0.694408	0.794943	15563.1	0.692094	0.788043	15605.9	0.694722	0.793581	10289.4	0.00172366	0.00264389	5876.27
		25	0.696358	0.797938	15733.3	0.694543	0.791726	3996.89	0.693747	0.79295	15448.1	0.69285	0.794511	3347.18	0.695372	0.792294	15484	0.692962	0.793529	3459.39	0.691427	0.789751	3992.28	0.694312	0.794799	15563.1	0.690883	0.78682	15605.9	0.693606	0.792702	10292.2	0.00173589	0.00293516	5874.07
		20	0.694601	0.795929	15875.2	0.693833	0.791193	3997.07	0.691894	0.791822	15448.1	0.692289	0.793342	3347.1	0.694829	0.79119	15484.9	0.693467	0.795086	3272.37	0.689681	0.78816	3993.91	0.692289	0.792852	15563.2	0.689745	0.785765	15605.9	0.692514	0.791704	10287.5	0.00195218	0.00305388	5905.02
		15	0.693256	0.794455	15858.2	0.693059	0.789603	4060.18	0.692276	0.792139	15448.1	0.691368	0.792445	3347.05	0.69346	0.789552	15485	0.692221	0.793411	3281.76	0.689325	0.787568	3993.99	0.689891	0.790547	15563.2	0.688774	0.784162	15608.3	0.691514	0.790431	10294	0.00173827	0.00293387	5897.69
		10	0.692054	0.792171	15859.3	0.691749	0.788243	4060.3	0.691799	0.791456	15448.3	0.691193	0.791776	3347.09	0.692018	0.788112	15485.1	0.690092	0.791419	3281.81	0.688331	0.785859	3994.25	0.688459	0.789743	15563.3	0.687108	0.782608	15608.3	0.690311	0.789043	10294.2	0.00178909	0.00300254	5897.75
		5	0.692658	0.790762	15859.7	0.690787	0.787501	4060.25	0.691049	0.789955	15694.1	0.690473	0.791026	3380.26	0.692219	0.78835	15485.1	0.689154	0.790301	3276.62	0.687936	0.78527	4008.42	0.688896	0.789669	15563.3	0.686007	0.781483	15611.6	0.689909	0.788257	10326.6	0.00196519	0.00291184	5916.56
	StringTie + NanoCount (no filter)	95	0.752614	0.810596	2653.79	0.752822	0.810587	2653.8	0.752875	0.810739	2658.28	0.75106	0.808798	2713.91	0.750354	0.808974	2884.55	0.749721	0.808513	2654.41	0.747059	0.807792	2645.25	0.748488	0.808179	2660.21	0.748207	0.807588	2644.54	0.750356	0.809085	2685.42	0.00224631	0.00117645	67.9376
		90	0.747407	0.806108	2656.92	0.749259	0.808224	2654.43	0.748647	0.808533	2657.7	0.748248	0.807245	2713.9	0.74713	0.806155	2886.87	0.746687	0.805384	2680.37	0.744006	0.80451	4046.95	0.744454	0.803211	15445.7	0.74285	0.803944	2639.26	0.746521	0.806329	4264.68	0.00214902	0.00168321	3597.43
		85	0.742176	0.802488	2652.15	0.746637	0.80594	2655.57	0.743303	0.805579	2530.5	0.745399	0.805586	2714.14	0.744353	0.80305	2887.61	0.742739	0.803046	2691.5	0.740386	0.802998	4029.28	0.740947	0.801099	15445	0.739617	0.799694	15441	0.74284	0.803276	5671.85	0.00221469	0.00181498	4782.65
		80	0.739449	0.801115	2651.09	0.744623	0.805645	2523.77	0.741184	0.804499	2524.19	0.741246	0.803253	2713.63	0.740804	0.800829	15466.7	0.739341	0.802122	2691.3	0.737904	0.802818	4026.99	0.738389	0.800323	15420.9	0.737133	0.797836	15440.2	0.740008	0.802049	7050.97	0.00209544	0.00202369	5508.75
		75	0.737057	0.799943	2642.14	0.741713	0.804049	2532.77	0.737954	0.802584	2523.8	0.739061	0.803177	2686.98	0.737816	0.799422	15466.6	0.737763	0.801243	2684.7	0.735706	0.801061	4026.5	0.735282	0.798912	15427.7	0.734086	0.795729	15439	0.737382	0.80068	7047.8	0.00202507	0.00216743	5511.71
		70	0.734914	0.798136	2648.86	0.738722	0.802283	2532.72	0.73536	0.8015	2518.57	0.736842	0.802234	2685.09	0.735285	0.797304	15471.3	0.734186	0.797714	2684.5	0.733408	0.799106	4030.21	0.733293	0.797374	15427.8	0.731031	0.792673	15438.5	0.734782	0.798703	7048.61	0.00195509	0.00260993	5511.93
		65	0.734591	0.798172	2641.35	0.736587	0.800336	2537.36	0.733436	0.800688	2517.02	0.734421	0.801153	2682.97	0.732732	0.794803	15482.7	0.73207	0.795208	2897.73	0.729458	0.795573	4029.96	0.73094	0.79687	15427.5	0.72936	0.791535	15437.7	0.732622	0.797149	7072.7	0.00241169	0.00281632	5500.86
		60	0.732141	0.796949	2636.27	0.734406	0.798635	2602.47	0.731283	0.799761	2516.33	0.732689	0.800748	2682.15	0.730434	0.792852	15480.9	0.73072	0.794843	2890.34	0.727852	0.794039	4023.57	0.728194	0.795535	15426.8	0.728695	0.79187	15438.3	0.730713	0.796137	7077.46	0.00217877	0.00276452	5498
		55	0.72951	0.795568	2645.6	0.732623	0.797018	2610.1	0.729297	0.798332	2532.43	0.729482	0.797803	2682.13	0.729221	0.791764	15481.9	0.727694	0.793463	2887.93	0.726543	0.793354	4023.98	0.727195	0.794867	15423.8	0.727019	0.79034	15449.6	0.728732	0.794723	7081.93	0.00180964	0.00239458	5497.3
		50	0.727783	0.795068	2641.56	0.73026	0.793746	4059.86	0.72711	0.796166	2537.92	0.727727	0.797153	2674.61	0.727477	0.7911	15481.9	0.727013	0.793503	2888.16	0.725995	0.793354	4023.49	0.724964	0.792071	15577.5	0.725426	0.788015	15455.6	0.727084	0.793353	7260.06	0.00139976	0.0023488	5443
		45	0.72659	0.794407	2641.67	0.728416	0.793251	4059.25	0.725187	0.792334	15446.5	0.72531	0.794947	2674.64	0.726594	0.790316	15481.4	0.725516	0.79309	2884.6	0.724003	0.791653	4010.85	0.724749	0.792416	15578.5	0.723654	0.78794	15455.4	0.725558	0.792262	8692.52	0.00138924	0.00183293	5810.12
		40	0.724959	0.792909	2642.04	0.72725	0.792903	4059.78	0.723504	0.791308	15446.2	0.724	0.793896	2700.67	0.724763	0.788499	15486.1	0.725941	0.794009	2884.34	0.722525	0.790773	4010.79	0.722743	0.791261	15578.4	0.722352	0.78583	15610	0.724226	0.791265	8713.15	0.00156409	0.00228974	5827.12
		35	0.724651	0.792732	18397.5	0.725263	0.790432	4060.53	0.722869	0.79074	15443.8	0.722854	0.793832	2700.11	0.723015	0.787451	15486	0.723	0.791384	2883.94	0.721641	0.790019	4006.88	0.722079	0.791731	15577.1	0.719464	0.783776	15602.1	0.722759	0.790233	10462	0.00149703	0.00256939	6291.31
		30	0.723921	0.792004	18396.9	0.724308	0.790367	4053.72	0.721248	0.789161	15444.7	0.72105	0.791209	2691.22	0.723258	0.787977	15486	0.72118	0.789694	2888.57	0.720936	0.788473	4008.74	0.720635	0.790319	15577	0.718083	0.783019	15603.3	0.721624	0.789136	10461.1	0.00166772	0.00224992	6291.91
		25	0.722939	0.792163	18395.6	0.721691	0.787465	4054.95	0.720627	0.789008	15444.7	0.720855	0.791656	2683.59	0.7214	0.786241	15485.8	0.719874	0.788495	2894.66	0.71894	0.788189	4000.3	0.720342	0.789974	15577	0.716694	0.78203	15734	0.720374	0.788358	10474.5	0.00162182	0.0025903	6305.81
		20	0.721282	0.790835	18636.6	0.720928	0.787426	4055.55	0.718755	0.788245	15442	0.719726	0.790544	2683.41	0.720952	0.785743	15486.6	0.719838	0.789855	2682.02	0.717368	0.786686	4000.16	0.718256	0.788218	15576.4	0.715991	0.781637	15734	0.719233	0.787688	10477.4	0.00169503	0.00245851	6357.36
		15	0.719872	0.78983	18619.6	0.72045	0.787356	4050.03	0.718845	0.788511	15442	0.719129	0.79	2683.56	0.719151	0.784168	15486.3	0.718539	0.78821	2695.11	0.716679	0.786095	4000.39	0.715884	0.78604	15576.2	0.714996	0.780281	15736.5	0.718172	0.786721	10476.6	0.00170047	0.00262402	6354.4
		10	0.718772	0.788243	18620	0.718955	0.786095	4050.1	0.718539	0.788084	15442.1	0.718935	0.789736	2685.02	0.717366	0.782649	15486.2	0.716536	0.786553	2697.66	0.715452	0.784686	3995.49	0.714306	0.785154	15575.2	0.713392	0.779008	15735.9	0.716917	0.785579	10476.4	0.00189768	0.00279513	6355.04
		5	0.719402	0.788208	18618	0.717692	0.785165	4051.29	0.717779	0.787518	15699.5	0.718159	0.789138	2685.32	0.7176	0.783034	15486.1	0.71575	0.785644	2690.45	0.714524	0.783489	4016.95	0.714561	0.785286	15575.1	0.711721	0.777671	15741.4	0.716354	0.785017	10507.1	0.0021719	0.00298515	6373.99
	StringTie + Bambu (quant-only)	95	0.7991	0.869427	2213.51	0.798235	0.867763	2214.62	0.799052	0.86856	2212.46	0.797849	0.868235	3048.4	0.796593	0.868183	3024.72	0.796821	0.86829	2816.49	0.793609	0.866739	2081.91	0.794859	0.867095	2243.95	0.795078	0.867054	2085.46	0.7968	0.867927	2437.95	0.00207688	0.000862584	370.657
		90	0.791578	0.862669	2229.46	0.792911	0.863693	2214.52	0.793136	0.864476	2213.19	0.793331	0.864657	3076.07	0.791794	0.863782	3028.93	0.791816	0.862988	2851.73	0.78837	0.861294	3862.04	0.789762	0.861117	16126.7	0.788377	0.861971	2083.55	0.791231	0.862961	4187.35	0.00199469	0.0012883	3852.26
		85	0.78516	0.857505	2239.15	0.788194	0.85982	2214.31	0.78664	0.860055	2120.29	0.788881	0.86169	3076.81	0.787295	0.859168	3028.64	0.786291	0.858949	2854.06	0.783407	0.858841	3944.31	0.783986	0.856974	16057.8	0.784319	0.857092	16129.8	0.786019	0.858899	5740.57	0.00192995	0.00131324	5077.29
		80	0.780969	0.854471	2241	0.784933	0.857651	2103.44	0.782586	0.856886	2133.49	0.782976	0.857135	3075.73	0.782323	0.855047	15411.4	0.781008	0.85649	2853.16	0.779336	0.856831	3862.03	0.779342	0.853432	15374.2	0.780043	0.854043	16060.6	0.781502	0.855776	7012.79	0.00179967	0.00137532	5659.02
		75	0.777476	0.852602	2230.59	0.780696	0.854884	2120.96	0.778232	0.853764	2133.43	0.779017	0.855223	3074.46	0.778151	0.852432	15412	0.777757	0.853669	2852.93	0.775578	0.853707	3944.59	0.774559	0.849814	15390.1	0.775551	0.850386	15394.9	0.777446	0.852942	6950.43	0.00179573	0.00160775	5550.13
		70	0.774466	0.850021	2235.36	0.777438	0.852804	2120.94	0.773917	0.85083	2135.25	0.775526	0.853009	3073.58	0.774592	0.849304	15416.7	0.772572	0.84829	2879.47	0.772003	0.85026	3873.4	0.771168	0.847643	15383	0.771634	0.845979	16132.7	0.773702	0.849793	7027.81	0.00186786	0.00197219	5668.42
		65	0.772192	0.848431	2235.82	0.773791	0.849699	2128.26	0.770975	0.848954	2134.32	0.771958	0.850688	3073.77	0.771415	0.846392	15461.3	0.768745	0.844196	3085.96	0.767336	0.846235	3955.89	0.767867	0.846053	15383	0.768558	0.843297	16132.6	0.770315	0.847105	7065.65	0.00223919	0.00216029	5652.5
		60	0.768421	0.845664	2235.98	0.770159	0.846632	2431.55	0.767275	0.846124	2134.52	0.769446	0.849607	3073.23	0.768294	0.843798	15462.4	0.767352	0.843542	3086	0.764496	0.843084	3955.99	0.764248	0.843719	15389.9	0.766809	0.842332	15396.2	0.767389	0.844945	7018.42	0.002052	0.00207443	5521.61
		55	0.764686	0.842929	2252.93	0.767621	0.84438	2440.96	0.764647	0.843908	2157.05	0.765338	0.845312	3084.49	0.766589	0.842562	15463.4	0.763184	0.841099	3082.98	0.76214	0.841487	3956.31	0.762259	0.841883	15382.9	0.76381	0.839754	16106.2	0.764475	0.84259	7103.03	0.00182765	0.00155148	5624.17
		50	0.762053	0.841396	2251.02	0.764085	0.839969	3985.04	0.761306	0.840471	2159.25	0.762382	0.843387	3088.76	0.764269	0.84151	15463.5	0.762004	0.840883	3083.31	0.76009	0.83983	3955.85	0.759544	0.838449	15667.3	0.761598	0.83639	16111.9	0.761925	0.840254	7307.33	0.00152366	0.00170272	5581.07
		45	0.759905	0.839904	2251.78	0.76112	0.83821	3984.6	0.759043	0.836428	15397.2	0.759199	0.840771	3086.34	0.762104	0.839351	15469.8	0.759824	0.839643	3081.53	0.757319	0.837043	3868.91	0.757651	0.83727	15669.9	0.758802	0.835224	16112	0.759441	0.838205	8769.12	0.00154078	0.001634	5911.56
		40	0.758274	0.838229	2247.55	0.75957	0.837117	3984.93	0.756693	0.834719	15397.1	0.756913	0.838443	3119.06	0.759591	0.836378	15476.3	0.75931	0.839383	3081.52	0.755366	0.835761	3951.14	0.755046	0.835235	15754.6	0.756349	0.832024	16454.8	0.757457	0.836365	8829.68	0.00172408	0.00193705	5949.2
		35	0.757025	0.837221	16271.5	0.756814	0.833874	3985.93	0.754953	0.833021	15397.2	0.754827	0.83695	3119.6	0.756684	0.834159	15476.3	0.755851	0.836329	3088.17	0.753498	0.834014	3858.35	0.753694	0.83498	15670.1	0.752583	0.829083	16452.4	0.755103	0.834404	10368.8	0.0015072	0.00211967	6110.02
		30	0.756004	0.836279	16271.4	0.755053	0.832906	3984.89	0.752659	0.83048	15397.9	0.752385	0.833549	3126.64	0.756434	0.834151	15476.3	0.753403	0.834048	3090.55	0.751618	0.831476	3861.5	0.751791	0.833053	15670	0.750947	0.827908	16384.1	0.753366	0.83265	10362.6	0.00183799	0.0021167	6101.16
		25	0.754451	0.835966	16269.8	0.751551	0.829196	3987.43	0.751918	0.830188	15397.9	0.751121	0.832758	3126.72	0.754097	0.832131	15476.4	0.751156	0.831962	3091.9	0.749322	0.830506	3833.01	0.751318	0.832496	15677	0.748911	0.826299	16383.8	0.751538	0.831278	10360.4	0.00179777	0.00231103	6108.17
		20	0.752102	0.833642	16541.9	0.750375	0.828742	3988.77	0.74938	0.828499	15398.3	0.74908	0.830815	3126.7	0.752989	0.830709	15477.7	0.750744	0.832837	2890.32	0.747053	0.828426	3916.36	0.748809	0.83037	15669.8	0.747325	0.8251	16383.8	0.749762	0.829905	10377.1	0.00200573	0.00226636	6135.34
		15	0.750165	0.831835	18732.8	0.749426	0.827915	4002.67	0.748541	0.8281	15398.3	0.747481	0.829437	3126.65	0.750916	0.828693	15477.8	0.749077	0.830961	2896.76	0.746113	0.827701	3833.25	0.746209	0.827927	15669.8	0.745679	0.823141	16454	0.748179	0.828412	10621.3	0.00180714	0.00211195	6426
		10	0.748648	0.830045	18733.1	0.747425	0.826145	4002.8	0.747753	0.827308	15398.6	0.746847	0.828788	3128.62	0.748734	0.82625	15478.4	0.746449	0.828575	2902.91	0.744448	0.825924	3833.55	0.74401	0.826591	15670	0.743056	0.820899	16385.1	0.746374	0.826725	10614.8	0.00191789	0.00224164	6418.43
		5	0.748548	0.82933	18733	0.745567	0.824945	4002.71	0.746687	0.826415	15658.7	0.745498	0.827717	3128.97	0.748287	0.825935	15478.4	0.745384	0.827155	2870.08	0.743411	0.824568	3839.72	0.743883	0.826305	15669.9	0.741057	0.818921	16389	0.745369	0.825699	10641.2	0.00216239	0.00252685	6442.95
	StringTie + FLAIR (quant-only)	95	0.78275	0.862425	2248.04	0.782335	0.862095	2247.58	0.782633	0.861952	2248.75	0.780173	0.859079	2343.19	0.779449	0.859048	2566.45	0.778957	0.858983	2240.64	0.777658	0.859498	2240.05	0.778257	0.859511	2246.93	0.778937	0.85996	2236.44	0.780128	0.860284	2290.9	0.00193165	0.00126733	94.6156
		90	0.77574	0.855543	2255.71	0.777682	0.858561	2248.74	0.776418	0.857647	2248.96	0.77606	0.856009	2346.1	0.775019	0.855203	2569.98	0.774457	0.853868	2281.84	0.773107	0.854739	3826.05	0.773343	0.853382	15393.6	0.77225	0.854948	2238.35	0.774897	0.855545	3934.37	0.00165976	0.0014593	3690.73
		85	0.769521	0.850532	2262.47	0.773797	0.854874	2251.61	0.770554	0.853416	2091.97	0.772411	0.853869	2346.17	0.77124	0.851195	2570.23	0.769535	0.850446	2281.35	0.768399	0.85244	3825.7	0.768291	0.849421	15393.5	0.768064	0.849757	15390.9	0.770201	0.851772	5379.33	0.00182912	0.00168213	4898.47
		80	0.76585	0.848177	2259.1	0.770684	0.852933	2102.18	0.767163	0.851329	2092.73	0.766964	0.849584	2349.57	0.766829	0.847732	15412.6	0.764903	0.84819	2282.37	0.7647	0.850598	3825.96	0.76384	0.846215	15371.1	0.764076	0.846683	15393.2	0.766112	0.849049	6787.64	0.00189267	0.00199601	5640.82
		75	0.762579	0.846131	2258.27	0.767268	0.850774	2097.7	0.763027	0.848593	2094.62	0.763603	0.847827	2347.98	0.76322	0.845472	15412.7	0.762205	0.846073	2280.65	0.761288	0.84768	3827.01	0.759777	0.843546	15378.1	0.760139	0.843223	15393.7	0.762567	0.846591	6787.84	0.00195365	0.0021006	5642.25
		70	0.759908	0.843738	2263.78	0.763747	0.848443	2098.48	0.759301	0.845792	2093.32	0.760431	0.845723	2348.04	0.760175	0.842934	15417.7	0.757602	0.841141	2286.37	0.758303	0.844736	3823.98	0.757136	0.841595	15378.4	0.756268	0.838985	15394.8	0.759208	0.843676	6789.43	0.00193608	0.00248083	5642.88
		65	0.758461	0.842351	2263.76	0.760437	0.845297	2101.91	0.756784	0.844226	2087.16	0.757075	0.843433	2349.67	0.757192	0.840147	15432.9	0.754235	0.837007	2600.39	0.753787	0.840348	3825.34	0.753861	0.840196	15377.9	0.753624	0.83683	15394.4	0.756162	0.841093	6825.94	0.00226276	0.00256896	5625.61
		60	0.754786	0.839797	2262.38	0.757655	0.842964	2213.59	0.753554	0.84223	2086.98	0.754967	0.842572	2350.22	0.754385	0.837368	15435.3	0.752622	0.836065	2600.2	0.751392	0.837948	3829.62	0.750938	0.838553	15377.9	0.752383	0.836537	15394.6	0.753631	0.839337	6838.99	0.00197916	0.00234287	5618.13
		55	0.751775	0.837639	2266.76	0.755311	0.840712	2223.77	0.75121	0.840479	2120.07	0.751406	0.838776	2362.46	0.75261	0.83575	15435.9	0.749429	0.83449	2597.49	0.749393	0.836493	3830.68	0.749298	0.837068	15378	0.749825	0.834006	15410.4	0.75114	0.837268	6847.27	0.00181456	0.00206442	5616.6
		50	0.749527	0.836622	2266.77	0.75243	0.836822	3834.96	0.748341	0.837474	2120.61	0.748762	0.837346	2361.67	0.750383	0.834461	15436.1	0.748205	0.834091	2597.59	0.747743	0.83541	3830.52	0.746334	0.834063	15531.7	0.747453	0.83057	15416.1	0.748798	0.835207	7044.01	0.00158524	0.00188411	5552.67
		45	0.747747	0.835191	2267.61	0.749891	0.835284	3835.52	0.745881	0.832715	15395.5	0.745763	0.834628	2361.16	0.748901	0.83301	15436.8	0.746248	0.833197	2596.84	0.745269	0.833409	3823.47	0.744976	0.833148	15533.1	0.745092	0.829702	15416.1	0.746641	0.833365	8518.45	0.00161213	0.00143534	5913.78
		40	0.745688	0.833219	2267.76	0.748362	0.834177	3835.67	0.744049	0.831388	15395.5	0.744118	0.832833	2400.97	0.746474	0.830459	15445.1	0.746035	0.833302	2596.64	0.743438	0.832132	3823.58	0.742516	0.831472	15532.7	0.74324	0.827257	15570.3	0.74488	0.831804	8540.91	0.00169886	0.00175785	5930.02
		35	0.74486	0.831749	15833.4	0.74586	0.831301	3837.18	0.743009	0.830518	15395.3	0.742461	0.832266	2398.99	0.744128	0.828571	15445.2	0.742813	0.830414	2598.18	0.74135	0.830021	3818.36	0.741526	0.83161	15532.4	0.73986	0.824449	15568.3	0.742874	0.8301	10047.5	0.00169815	0.00203813	6088.78
		30	0.744287	0.831024	15833.3	0.744001	0.829995	3837.25	0.740783	0.828057	15396.3	0.740072	0.829095	2406.16	0.743818	0.828512	15445.3	0.740477	0.828283	2608.37	0.739963	0.827659	3819.85	0.739851	0.830047	15532	0.738268	0.82305	15568.8	0.74128	0.828414	10049.7	0.00193008	0.00197453	6086.88
		25	0.742778	0.830989	15831.8	0.740818	0.826525	3837.61	0.739871	0.827523	15396.5	0.739329	0.828992	2405.98	0.741602	0.826438	15445.1	0.738631	0.826584	2612.97	0.737722	0.826592	3819.82	0.739215	0.829341	15532	0.736134	0.821142	15702.4	0.739567	0.827125	10064.9	0.00185931	0.00235805	6099.72
		20	0.740784	0.829046	16113.8	0.739724	0.826071	3838.69	0.737852	0.826476	15395.9	0.738191	0.827769	2405.8	0.740881	0.825641	15446.6	0.738113	0.827024	2302.93	0.735713	0.824653	3819.83	0.736962	0.826922	15531.6	0.735149	0.820423	15702.4	0.738152	0.826003	10061.9	0.00198267	0.00214521	6158.91
		15	0.738865	0.827185	16093.4	0.738798	0.825499	3834.08	0.737782	0.82662	15395.9	0.73699	0.8266	2405.87	0.738928	0.823948	15446.5	0.736897	0.825428	2319.95	0.735037	0.824154	3820.59	0.734084	0.824084	15531.7	0.733571	0.818685	15704.9	0.736772	0.824689	10061.4	0.00190026	0.00218543	6155.5
		10	0.737489	0.825362	16093.8	0.737072	0.823751	3834.38	0.73723	0.825905	15395.9	0.736661	0.825989	2407.78	0.736748	0.821844	15446.8	0.734409	0.822929	2324.1	0.733463	0.822316	3820.92	0.73238	0.823144	15531.7	0.73147	0.816849	15704.6	0.735213	0.823121	10062.2	0.00208905	0.00241446	6154.86
		5	0.737866	0.825133	16093.6	0.735345	0.8224	3834.96	0.736154	0.82425	15656.2	0.735046	0.824592	2407.98	0.736598	0.821673	15446.7	0.733184	0.821616	2320.21	0.732549	0.821067	3825.41	0.732524	0.823143	15531.8	0.729848	0.815209	15706.4	0.734346	0.82212	10091.5	0.00225071	0.00255885	6179.66
ONT cDNA	StringTie + Oarfish	95	0.74245	0.844227	1982.03	0.740659	0.841471	1984.91	0.740466	0.841869	2051.53	0.75197	0.846084	3413.29	0.753806	0.848713	1988.54	0.752681	0.846734	1994.13										0.747005	0.84485	2235.74	0.00643262	0.00285277	577.463
3 sets		90	0.732933	0.836118	2011.48	0.731672	0.834368	1988.52	0.730776	0.834486	2089.64	0.743364	0.838686	3448.23	0.744533	0.841663	1994.64	0.743318	0.839224	2071.79										0.737766	0.837424	2267.38	0.00659261	0.0029147	579.98
		85	0.723709	0.828906	2015.54	0.722287	0.826463	2051.53	0.721842	0.827272	2147.85	0.736539	0.833587	3446.23	0.736656	0.834232	2666.61	0.734788	0.832842	2072.21										0.729303	0.83055	2399.99	0.00738505	0.0034111	566.736
		80	0.717529	0.82481	2017.76	0.71422	0.820324	2054.91	0.714508	0.821078	2167.53	0.729006	0.826334	3484.39	0.728829	0.826528	5869.62	0.726555	0.825713	2074.25										0.721775	0.824131	2944.74	0.00711078	0.00273392	1540.07
		75	0.71082	0.81988	2014.3	0.708487	0.814569	5628.72	0.709595	0.817014	2201.53	0.722242	0.819842	3916.08	0.723035	0.822189	5873.2	0.71919	0.820338	2075.42										0.715561	0.818972	3618.21	0.00666018	0.00272123	1798.64
		70	0.703606	0.814122	2088.37	0.702963	0.810582	5629.33	0.704009	0.812745	2202.2	0.71554	0.813888	3922.21	0.716729	0.81784	5873.57	0.71314	0.815542	2074.72										0.709331	0.81412	3631.73	0.00647221	0.00246282	1786.08
		65	0.698483	0.810111	2089.15	0.698012	0.805446	5902.4	0.699911	0.809449	2287.26	0.71018	0.808986	3987.52	0.709865	0.812074	5891.76	0.708226	0.811446	2070.4										0.704113	0.809585	3704.75	0.00588876	0.00234274	1842.99
		60	0.693898	0.806257	2220	0.693684	0.801568	5901.94	0.694254	0.80539	2283.73	0.705162	0.805032	3987.54	0.705171	0.808433	5890.33	0.704158	0.806961	3855.44										0.699388	0.805607	4023.16	0.00597607	0.00232104	1632.33
		55	0.688744	0.80151	2234.42	0.688675	0.798114	5901.7	0.689526	0.801133	2856.71	0.700592	0.801341	4012.91	0.700854	0.805263	5891.99	0.70056	0.804591	3855.46										0.694825	0.801992	4125.53	0.00640913	0.00260343	1519.67
		50	0.686122	0.799431	2201.95	0.684587	0.794854	5901.38	0.685788	0.797782	2836.87	0.695127	0.797295	3994.2	0.697235	0.802785	5891.78	0.695733	0.800684	3857.71										0.690765	0.798805	4113.98	0.00583199	0.0027821	1531.16
		45	0.683339	0.796449	2202.95	0.680967	0.791334	5924.15	0.681862	0.793885	2852.35	0.691633	0.794891	2881.24	0.693373	0.799055	5894.59	0.691762	0.797325	3865.35										0.687156	0.79549	3936.77	0.00567123	0.00272767	1617.66
		40	0.682248	0.795386	2203.2	0.678259	0.78984	5923.65	0.678436	0.790626	2856.71	0.687462	0.791774	2881.32	0.691078	0.797291	5904.46	0.68876	0.794222	5892.33										0.684374	0.79319	4276.94	0.00549342	0.00291568	1801.95
		35	0.678058	0.790975	5692.31	0.675344	0.785838	5962.58	0.67632	0.788269	2842.15	0.683962	0.789127	2881.89	0.687901	0.793999	5943	0.684699	0.790609	5888.55										0.681047	0.789803	4868.41	0.00514995	0.00276261	1557.14
		30	0.675314	0.788557	5691.47	0.672593	0.783602	5958.62	0.674814	0.786378	5948.99	0.68175	0.787548	2886.68	0.685056	0.792574	5942.13	0.682613	0.788905	5888.26										0.67869	0.787927	5386.03	0.00507706	0.00297327	1228.52
		25	0.672088	0.785576	5693.5	0.66958	0.78181	5958.62	0.672066	0.783976	5947.07	0.67949	0.785802	3343.37	0.68282	0.79046	5942.21	0.678307	0.784836	5907.97										0.675725	0.78541	5465.46	0.00520673	0.00286451	1044.37
		20	0.669579	0.783471	5696.67	0.666058	0.778505	5978.89	0.669716	0.781814	5948.53	0.676833	0.783362	3342.4	0.681389	0.788508	5943	0.675599	0.782107	5898.14										0.673196	0.782961	5467.94	0.00569685	0.00325845	1046.23
		15	0.667552	0.782361	5646.39	0.66314	0.776493	5977.16	0.66721	0.779769	5943.6	0.675066	0.781907	3342.26	0.678459	0.78581	5942.9	0.673973	0.779882	5892.84										0.6709	0.781037	5457.52	0.00581349	0.00312672	1043.21
		10	0.665251	0.780456	5662.06	0.661248	0.775408	5977.18	0.665091	0.778352	5954.55	0.673149	0.780414	3342.4	0.675243	0.782832	5962.88	0.671261	0.777006	6136.41										0.66854	0.779078	5505.91	0.00546743	0.0026856	1070.97
		5	0.662833	0.778319	5662.33	0.660101	0.774353	5977.1	0.663862	0.777616	5962.19	0.671408	0.778522	6165.66	0.67322	0.780883	5965.35	0.669302	0.775951	6136.44										0.666788	0.777608	5978.18	0.00525272	0.00225411	179.096
	StringTie + TranSigner	95	0.747638	0.850515	1803.21	0.745639	0.848037	1803.77	0.745807	0.848775	1865.34	0.757123	0.852623	3300.95	0.758855	0.854827	1804.83	0.757768	0.852832	1811.75										0.752138	0.851268	2064.98	0.00639138	0.00261415	605.977
		90	0.738063	0.842345	1833.42	0.73641	0.840833	1807.74	0.735834	0.841076	1902.4	0.748422	0.844936	3355.01	0.749308	0.847459	1823.1	0.748069	0.845435	1897.23										0.742684	0.843681	2103.15	0.00653385	0.00266866	614.542
		85	0.72858	0.835004	1837.87	0.727056	0.832941	1876.5	0.72673	0.833749	1966.16	0.741338	0.83962	3354.49	0.741123	0.839903	2542.63	0.739714	0.839266	1897.68										0.73409	0.836747	2245.89	0.00731601	0.00319622	603.238
		80	0.722294	0.830806	1839.89	0.719166	0.826941	1877.58	0.718989	0.827277	1987.69	0.7336	0.832134	3395.58	0.733197	0.832032	5816.51	0.731348	0.832012	1907.46										0.726432	0.8302	2804.12	0.00702343	0.0024458	1592.68
		75	0.715644	0.826007	1838.06	0.712745	0.820819	5568.97	0.714161	0.823211	2024.47	0.726804	0.825735	3837.86	0.727265	0.827466	5819.28	0.723833	0.826522	1908.77										0.720075	0.82496	3499.57	0.00662475	0.00247487	1857.15
		70	0.708406	0.820341	1919.01	0.707249	0.816871	5569.44	0.7084	0.818498	2028.91	0.720208	0.819976	3844	0.721114	0.823353	5819.48	0.717643	0.821659	1908.26										0.713837	0.820116	3514.85	0.00648833	0.00228397	1842.65
		65	0.703159	0.816251	1919.86	0.702339	0.811857	5845.97	0.704091	0.815101	2128.81	0.714707	0.814779	3910.8	0.714224	0.817514	5839	0.712659	0.817519	1903.78										0.70853	0.815503	3591.37	0.00590756	0.00212815	1898.32
		60	0.698464	0.812329	2061.41	0.697779	0.807702	5845.33	0.698259	0.810954	2125.03	0.70958	0.810635	3911	0.709466	0.813753	5837.65	0.708513	0.813068	3762.54										0.703677	0.811407	3923.83	0.00605073	0.00217441	1678.41
		55	0.693286	0.807716	2077.17	0.692564	0.803999	5845.1	0.693549	0.806606	2747.4	0.705088	0.806983	3936.95	0.705048	0.810478	5839.32	0.704907	0.81058	3762.6										0.699074	0.807727	4034.76	0.0065157	0.00250642	1556.07
		50	0.690615	0.805882	2319.35	0.688553	0.800801	5844.76	0.689792	0.80335	2940.68	0.699468	0.802832	3935.25	0.701227	0.807932	5839.14	0.699813	0.806453	3764.8										0.694911	0.804542	4107.33	0.00582715	0.00265608	1464.42
		45	0.687605	0.802678	2321	0.684897	0.797209	5864.51	0.685814	0.799532	2955.46	0.695773	0.800292	2806.06	0.697215	0.803907	5842.47	0.695901	0.803106	3773.61										0.691201	0.801121	3927.18	0.00567171	0.00255494	1563.72
		40	0.686362	0.801469	2321.22	0.682226	0.795889	5874.36	0.682392	0.796285	2961.12	0.691233	0.796899	2806.13	0.694743	0.802043	5853.27	0.692659	0.799771	5844.17										0.688269	0.798726	4276.71	0.00537886	0.00271912	1744.26
		35	0.681834	0.796979	5735.14	0.679101	0.791366	5914.85	0.680112	0.793725	2969.42	0.688055	0.794595	2806.73	0.6915	0.798823	5897.36	0.688632	0.796177	5840.12										0.684872	0.795278	4860.6	0.00516502	0.00262494	1530.07
		30	0.678961	0.794452	5733.8	0.67624	0.789064	5910.86	0.678319	0.791606	6011.56	0.685774	0.79299	2810.09	0.688604	0.797395	5897.11	0.68651	0.794594	5839.77										0.682401	0.79335	5367.2	0.00516122	0.00285196	1256.03
		25	0.675757	0.791481	5735.07	0.673255	0.787159	5910.96	0.675475	0.789274	6019.91	0.683132	0.790918	3277.48	0.686052	0.795342	5896.91	0.682161	0.790473	5860.06										0.679305	0.790775	5450.06	0.00514169	0.00271291	1068.29
		20	0.673235	0.789275	5738.26	0.66961	0.783566	5931.01	0.673065	0.786951	6020.3	0.680323	0.788315	3276.71	0.684665	0.793342	5897.83	0.679413	0.78782	5861.64										0.676718	0.788212	5454.29	0.00564638	0.00318702	1070.78
		15	0.671396	0.788278	5688.87	0.666716	0.781743	5929.39	0.670343	0.78477	6021.02	0.678532	0.786876	3276.36	0.681557	0.790179	5898.2	0.677607	0.785387	5857.08										0.674359	0.786205	5445.15	0.00571136	0.0029389	1068.09
		10	0.669016	0.786266	5704.43	0.664681	0.780604	5929.42	0.668116	0.783209	6031.82	0.676609	0.785391	3276.44	0.678375	0.787307	5918.34	0.674958	0.782722	6101.9										0.671959	0.78425	5493.72	0.00544388	0.00250681	1094.56
		5	0.666564	0.784051	5705.1	0.66353	0.779611	5929.27	0.666812	0.782447	6039.25	0.674893	0.783575	6132.6	0.676519	0.785498	5920.2	0.67295	0.781578	6102.01										0.670211	0.782793	5971.41	0.00526701	0.00206089	156.819
	StringTie + NanoCount	95	0.735445	0.831045	3441.41	0.733868	0.828877	3441.97	0.73362	0.829173	3470.51	0.745566	0.833951	4418.78	0.747149	0.835891	3457.04	0.74612	0.834051	3459.05										0.740295	0.832165	3614.79	0.00660395	0.00288615	394.025
		90	0.726238	0.823527	3452.66	0.724872	0.8221	3444.06	0.724221	0.822212	3481	0.73702	0.826765	4442.55	0.738213	0.829323	3461.13	0.737116	0.827011	3502.75										0.73128	0.825156	3630.69	0.00680281	0.00296834	398.288
		85	0.71711	0.816759	3454.17	0.71602	0.814906	3477.68	0.715531	0.815338	3514.89	0.730299	0.821853	4439.86	0.730441	0.822219	3851.58	0.728948	0.821133	3502.12										0.723058	0.818702	3706.71	0.00752586	0.00339723	388.17
		80	0.711234	0.813062	3459.14	0.708358	0.809285	3477.21	0.708269	0.809493	3523.52	0.723027	0.814928	4465.36	0.722594	0.814844	6088.63	0.720873	0.814459	3507.02										0.715726	0.812679	4086.81	0.00716969	0.00263547	1055.43
		75	0.704726	0.808667	3455.79	0.702842	0.80403	5870.08	0.70355	0.805655	3543.85	0.716398	0.808737	4779.66	0.717063	0.811081	6085.34	0.713565	0.809292	3507.23										0.709691	0.80791	4540.33	0.00668734	0.0025832	1220.58
		70	0.697946	0.80318	3504.12	0.697096	0.799984	5870.63	0.69792	0.801387	3545.23	0.710121	0.803371	4785.49	0.711102	0.806995	6090.01	0.707464	0.804704	3506.65										0.703608	0.80327	4550.35	0.00663716	0.00246158	1213.52
		65	0.693112	0.799535	3504.44	0.692386	0.795164	6108.11	0.694125	0.798325	3598.95	0.704922	0.798582	4837.1	0.704687	0.801808	6103.4	0.702658	0.800897	3500.75										0.698648	0.799052	4608.79	0.00603726	0.00232796	1265
		60	0.688664	0.79591	3582.22	0.687871	0.791337	6107.89	0.688745	0.794658	3596.33	0.700035	0.794795	4832.81	0.700224	0.798473	6102.55	0.69861	0.796641	4766.66										0.694025	0.795302	4831.41	0.00616522	0.00239219	1125.64
		55	0.683587	0.791292	3590.7	0.682936	0.788062	6107.53	0.684263	0.790638	3968.38	0.695738	0.791509	4849.87	0.695989	0.795327	6107.55	0.695407	0.794579	4766.68										0.689653	0.791901	4898.45	0.00665204	0.00267456	1050.6
		50	0.681098	0.78988	3456.43	0.679033	0.785034	6107.26	0.680388	0.787835	3842.5	0.690302	0.787492	4846.8	0.692241	0.792856	6107.32	0.690673	0.791082	4766.48										0.685623	0.78903	4854.46	0.00604145	0.00280489	1106.84
		45	0.678302	0.787086	3457.54	0.675779	0.781831	6122.57	0.676788	0.784176	3861.35	0.686925	0.785315	3990.58	0.688293	0.788944	6108.9	0.686963	0.788071	4771.27										0.682175	0.785904	4718.7	0.00579391	0.00265562	1162.93
		40	0.67723	0.786167	3457.7	0.67334	0.780908	6117.9	0.673394	0.781209	3861.42	0.682766	0.78234	3990.63	0.686137	0.787295	6114.82	0.68386	0.78506	6114.46										0.679455	0.78383	4942.82	0.00555127	0.00270605	1296.83
		35	0.67285	0.781795	5858.16	0.670394	0.776698	6151.98	0.671281	0.77912	3865.68	0.679422	0.780051	3991.11	0.683292	0.784548	6147.7	0.680016	0.781838	6111.09										0.676209	0.780675	5354.29	0.00537333	0.00269171	1110.56
		30	0.670077	0.779522	5856.52	0.667943	0.774755	6148.81	0.669602	0.77738	6094.38	0.677284	0.778676	3994.1	0.680707	0.783408	6146.4	0.678118	0.780516	6110.86										0.673955	0.779043	5725.18	0.0053691	0.0029237	855.081
		25	0.666822	0.776541	5855.66	0.665125	0.772966	6148.88	0.66718	0.775451	6089.41	0.675095	0.777085	4334.3	0.678547	0.781629	6145.89	0.674039	0.776883	6126.66										0.671135	0.776759	5783.47	0.00546663	0.0028277	718.546
		20	0.664349	0.774392	5858.88	0.661826	0.769942	6163.3	0.664887	0.773245	6090.4	0.67244	0.774687	4333.45	0.677212	0.77992	6146.63	0.671488	0.774324	6126.53										0.6687	0.774418	5786.53	0.00591505	0.00321779	720.591
		15	0.662585	0.773331	5813.4	0.65931	0.768444	6163.2	0.662167	0.771296	6084.45	0.670777	0.773468	4333.3	0.674192	0.777072	6146.88	0.670045	0.772377	6121.73										0.666513	0.772665	5777.16	0.00593011	0.00283831	719.014
		10	0.660411	0.771584	5828.27	0.657406	0.76746	6162.53	0.659922	0.769823	6093.76	0.668978	0.77217	4333.56	0.670966	0.774193	6166.1	0.667413	0.769745	6347.81										0.664183	0.770829	5822.01	0.00561697	0.0023334	748.356
		5	0.657981	0.769546	5828.45	0.656379	0.766752	6161.58	0.658848	0.769238	6101.53	0.66749	0.770673	6366.43	0.669202	0.772882	6165.68	0.665298	0.768494	6347.91										0.662533	0.769597	6161.93	0.00545649	0.00206833	195.59
	StringTie + NanoCount (no filter)	95	0.704107	0.784844	3374.83	0.702692	0.78311	3369.09	0.702176	0.782724	3433.43	0.715558	0.78792	4638.98	0.717327	0.790402	3491.43	0.716086	0.788142	3493.51										0.709658	0.78619	3633.54	0.00735194	0.00309357	495.506
		90	0.696081	0.778633	3386.54	0.695076	0.777926	3349.96	0.694085	0.777191	3441.25	0.707823	0.781763	4658.79	0.709823	0.785669	3480.37	0.708283	0.782681	3538.23										0.701862	0.780644	3642.52	0.00748469	0.00328632	502.313
		85	0.688374	0.773506	3359.48	0.687155	0.771674	3384.52	0.686387	0.771353	3474.67	0.702052	0.777889	4656.62	0.702498	0.779079	3880.47	0.701197	0.777963	3536.36										0.694611	0.775244	3715.35	0.00803804	0.00346427	497.857
		80	0.683393	0.770803	3359.06	0.680483	0.767256	3448.11	0.680359	0.766969	3451.35	0.69574	0.772139	4655.99	0.695725	0.77317	6449.36	0.69404	0.772444	3548.02										0.68829	0.770464	4151.98	0.00763779	0.00270831	1225.71
		75	0.67769	0.767234	3355.18	0.675684	0.762443	6239.89	0.676631	0.76418	3474.48	0.690183	0.767155	4968.01	0.691197	0.770286	6451.21	0.687776	0.768513	3551.4										0.683193	0.766635	4673.36	0.00726144	0.00286653	1423.75
		70	0.671193	0.762263	3397.71	0.670773	0.759191	6240.82	0.671678	0.76057	3448.91	0.684608	0.762573	4963.74	0.685945	0.767204	6451.6	0.682432	0.764671	3550.89										0.677771	0.762745	4675.61	0.00727527	0.00287108	1420.55
		65	0.66745	0.759758	3392.24	0.66715	0.75558	6470.04	0.668444	0.758391	3481.51	0.679994	0.758405	5015.68	0.680262	0.762906	6469	0.678272	0.761644	3543.74										0.673595	0.759447	4728.7	0.00652836	0.00260951	1475.74
		60	0.663047	0.756311	3457.28	0.663293	0.75244	6464.31	0.663792	0.755432	3478.98	0.675588	0.755023	5016.21	0.676353	0.760193	6468.64	0.67524	0.758585	4921.03										0.669552	0.756331	4967.74	0.00677812	0.0027444	1341.26
		55	0.659036	0.752875	3460.6	0.659031	0.74992	6463.62	0.660078	0.752292	3885.81	0.672054	0.752804	5033.24	0.672867	0.757862	6476.63	0.672519	0.75705	4904.17										0.665931	0.753801	5037.34	0.00718916	0.00304112	1259.82
		50	0.656956	0.751543	3327.4	0.655734	0.747521	6463.39	0.656929	0.749924	3788.46	0.667419	0.749887	5010.45	0.669317	0.755417	6484.29	0.668482	0.754432	4903.26										0.662473	0.751454	4996.21	0.00654207	0.00299503	1312.97
		45	0.655044	0.749771	3328.09	0.653138	0.745054	6478.41	0.653898	0.747146	3794.7	0.664536	0.748316	3979.85	0.665881	0.752039	6479.98	0.665327	0.751999	4905.28										0.659637	0.749054	4827.72	0.00619092	0.00276717	1378.09
		40	0.654489	0.749236	3329.02	0.651284	0.74467	6472.6	0.651251	0.745105	3795.28	0.660908	0.746049	3980.23	0.664317	0.750939	6490.48	0.662503	0.749247	6419.01										0.657459	0.747541	5081.1	0.00582868	0.00259746	1526.28
		35	0.650629	0.745082	6166.2	0.648746	0.740849	6509.56	0.649474	0.743438	3797.62	0.658131	0.744541	3980.78	0.661625	0.748333	6522.71	0.659161	0.746605	6418.05										0.654628	0.744808	5565.82	0.0056379	0.00258257	1306.29
		30	0.648371	0.743409	6160.81	0.646445	0.739134	6510.48	0.648185	0.741492	6428.12	0.656126	0.74325	3984.86	0.659517	0.74759	6521.15	0.657633	0.745714	6417.29										0.652713	0.743431	6003.78	0.00567094	0.0029921	997.613
		25	0.64547	0.740768	6158.32	0.644193	0.738017	6509.97	0.646245	0.740264	6421.96	0.654464	0.742337	4306.78	0.657673	0.746093	6524.14	0.653848	0.742286	6431.42										0.650315	0.741628	6058.77	0.00568062	0.0027021	868.365
		20	0.643446	0.739188	6158.62	0.641355	0.735604	6502.65	0.644327	0.738654	6422.98	0.652258	0.740469	4306.18	0.656872	0.745075	6519.7	0.65181	0.74031	6431.1										0.648345	0.739883	6056.87	0.00614884	0.0030914	867.442
		15	0.641903	0.738274	6160.25	0.639154	0.734479	6502.39	0.641919	0.736835	6417.58	0.650945	0.739549	4305.76	0.654328	0.742695	6519.89	0.650642	0.738937	6424.85										0.646482	0.738462	6055.12	0.00623322	0.00275231	866.653
		10	0.639895	0.736628	6175.21	0.637574	0.733969	6501.66	0.640067	0.735665	6442.27	0.649431	0.738635	4304.89	0.651412	0.740254	6517	0.648265	0.736514	6642.37										0.644441	0.736944	6097.23	0.00591735	0.00221759	891.578
		5	0.637887	0.735235	6151.96	0.636957	0.733713	6497.05	0.639238	0.735189	6451.75	0.648209	0.73734	6675.16	0.6499	0.739253	6517.11	0.64643	0.735685	6642.44										0.643103	0.736069	6489.25	0.00571419	0.00194548	186.567
	StringTie + Bambu (quant-only)	95	0.732278	0.830661	5205.59	0.730233	0.827786	5205.87	0.730455	0.828911	5221	0.743232	0.833933	5886.66	0.745095	0.836053	5203.86	0.743589	0.834076	5201.09										0.73748	0.831903	5320.68	0.00717397	0.00327142	277.361
		90	0.723104	0.823042	5215.51	0.721532	0.821244	5209.4	0.721251	0.82171	5232.77	0.735047	0.827437	5911.95	0.736415	0.829591	5210.58	0.734656	0.826968	5234.92										0.728667	0.824999	5335.85	0.00739522	0.00345433	282.442
		85	0.71453	0.816761	5216.61	0.713076	0.814684	5232.72	0.712371	0.814729	5255.32	0.728914	0.823087	5909.52	0.729121	0.823071	5491.39	0.726611	0.821339	5236.47										0.720771	0.818945	5390.34	0.00823233	0.004015	274.48
		80	0.709134	0.813327	5217.99	0.705896	0.80924	5233.87	0.705107	0.808838	5263.21	0.721982	0.816456	5893.65	0.721493	0.815989	6130.93	0.718642	0.814705	5234.69										0.713709	0.813092	5495.72	0.00786553	0.00332576	407.368
		75	0.702981	0.808969	5212.26	0.700325	0.803842	5899.71	0.701115	0.805556	5272.21	0.715862	0.810826	6148.75	0.716033	0.811805	6131.02	0.711492	0.809616	5234.71										0.707968	0.808436	5649.78	0.00734888	0.00310263	458.105
		70	0.696169	0.804094	5239.34	0.694762	0.800098	5901.3	0.696212	0.80179	5270.33	0.709982	0.805918	6149.62	0.71024	0.808281	6131.26	0.70608	0.805513	5234.71										0.702241	0.804283	5654.43	0.00731813	0.00296434	453.768
		65	0.691522	0.800745	5241.02	0.690526	0.795792	6147.1	0.692519	0.799075	5303.39	0.704356	0.800736	6181.62	0.704051	0.803205	6110.84	0.701206	0.801611	5232.15										0.697363	0.800194	5702.68	0.00652266	0.00254157	487.329
		60	0.687508	0.797399	5272.64	0.686157	0.792139	6146.43	0.687367	0.7955	5300.89	0.699476	0.796861	6300.3	0.699746	0.799956	6110.37	0.697867	0.797766	6144.84										0.69302	0.796604	5879.25	0.0066311	0.00262453	463.702
		55	0.682865	0.793108	5275.86	0.681334	0.788802	6146.11	0.682889	0.791558	5562.86	0.695686	0.793584	6315.28	0.695619	0.796825	6111.19	0.694847	0.795795	6145.09										0.688873	0.793279	5926.06	0.00716042	0.00289942	409.103
		50	0.68029	0.791313	5691.06	0.67773	0.786466	6149.7	0.679871	0.789308	5962.02	0.690676	0.790174	6314.13	0.692168	0.794611	6112.3	0.69038	0.792514	6138.95										0.685186	0.790731	6061.36	0.00653733	0.0027965	213.216
		45	0.677654	0.788639	5693.51	0.674831	0.783483	6165.21	0.676482	0.786209	5967.57	0.687115	0.787966	5682.66	0.688522	0.79112	6110.79	0.686587	0.789412	6144.27										0.681865	0.787805	5960.67	0.00617023	0.00266551	222.166
		40	0.67639	0.787612	5692.79	0.672582	0.782508	6164.84	0.673065	0.783031	5967.57	0.68276	0.784801	5683.09	0.686156	0.78942	6113.9	0.683444	0.786583	6136.01										0.679066	0.785659	5959.7	0.00580175	0.00269757	221.252
		35	0.672694	0.78385	6321.72	0.669736	0.778861	6158.37	0.670948	0.781057	5969.6	0.679426	0.782458	5683.53	0.683233	0.786618	6138.95	0.679579	0.783497	6132.72										0.675936	0.782724	6067.48	0.00552321	0.0026382	218.753
		30	0.669936	0.781406	6330.79	0.666975	0.776551	6155.76	0.669718	0.779918	6559.87	0.6774	0.780918	5684.91	0.680528	0.785277	6137.41	0.677545	0.782111	6134.05										0.673683	0.78103	6167.13	0.00548333	0.0028516	288.332
		25	0.666801	0.778538	6331.42	0.664187	0.774805	6155.87	0.667109	0.777707	6559.38	0.675065	0.779123	5922.71	0.678354	0.783246	6137.19	0.673818	0.778686	6153.06										0.670889	0.778684	6209.94	0.00561523	0.00272145	214.856
		20	0.664327	0.776488	6331.67	0.661074	0.771961	6166.92	0.664722	0.77541	6559.78	0.672524	0.776941	5922.99	0.677251	0.781478	6137.82	0.671404	0.776442	6155.45										0.66855	0.776453	6212.44	0.00613207	0.00305796	214.258
		15	0.6626	0.775595	6309.74	0.65883	0.770519	6165.64	0.662269	0.7735	6557.94	0.670794	0.77533	5922.03	0.674003	0.778301	6138.3	0.669793	0.774523	6149.26										0.666381	0.774628	6207.15	0.00595704	0.0025725	211.983
		10	0.660483	0.774132	6322.52	0.657183	0.769504	6165.94	0.660331	0.772467	6598.48	0.669118	0.774285	5925.76	0.671056	0.775735	6157.48	0.66711	0.771795	6372.08										0.664213	0.772986	6257.04	0.00561553	0.00220771	228.937
		5	0.658409	0.772181	6322.85	0.656135	0.768617	6164.5	0.659461	0.771867	6605.99	0.667759	0.7729	6492.27	0.66934	0.774637	6157.27	0.665228	0.770906	6373.78										0.662722	0.771851	6352.78	0.0054419	0.002016	178.092
	StringTie + FLAIR (quant-only)	95	0.714384	0.823813	2980.99	0.712796	0.821299	2979.53	0.725966	0.827016	4308.74	0.725966	0.827016	4308.74	0.727821	0.829478	3296.95	0.72708	0.827678	3300.31										0.722335	0.82605	3529.21	0.00682909	0.00296146	620.382
		90	0.70581	0.816595	2993.52	0.704504	0.815006	2981.41	0.718257	0.820103	4338.87	0.718257	0.820103	4338.87	0.719188	0.822942	3306.77	0.718487	0.820879	3368.14										0.714084	0.819271	3554.6	0.00693523	0.00292576	627.645
		85	0.6979	0.810873	2981.46	0.696666	0.808418	3021.43	0.712351	0.815698	4338.45	0.712351	0.815698	4338.45	0.712233	0.816103	3746.89	0.710621	0.81498	3367.83										0.70702	0.813628	3632.42	0.00758084	0.00320205	612.719
		80	0.692681	0.80744	2982.21	0.689966	0.803495	3027.46	0.70538	0.808962	4384.7	0.70538	0.808962	4384.7	0.705195	0.80913	6237.22	0.703289	0.808689	3370.49										0.700315	0.80778	4064.46	0.00706183	0.00218713	1237.28
		75	0.687237	0.803752	2975.33	0.684856	0.797995	6011.33	0.699479	0.803024	4733.48	0.699479	0.803024	4733.48	0.699958	0.805054	6240.5	0.696458	0.803666	3372.25										0.694578	0.802753	4677.73	0.00676648	0.00244612	1328.86
		70	0.680677	0.798708	3024.22	0.67956	0.793852	6011.92	0.69347	0.797676	4736.66	0.69347	0.797676	4736.66	0.694424	0.801441	6240.34	0.691004	0.799477	3371.36										0.688767	0.798139	4686.86	0.00680374	0.00252285	1316.74
		65	0.676112	0.795135	3024.86	0.675469	0.78942	6267.32	0.688876	0.793183	4782.54	0.688876	0.793183	4782.54	0.688707	0.796717	6252.9	0.686658	0.795782	3366.37										0.684116	0.793903	4746.09	0.00650684	0.00261152	1375.03
		60	0.671972	0.791567	3113.27	0.671188	0.785764	6267.07	0.684495	0.789706	4778.98	0.684495	0.789706	4778.98	0.684396	0.793422	6252.48	0.682707	0.791273	4675.36										0.679876	0.79024	4977.69	0.00646642	0.00259091	1177.63
		55	0.667461	0.787037	3120.48	0.666718	0.782816	6266.21	0.680739	0.786596	4797.64	0.680739	0.786596	4797.64	0.680598	0.79048	6255.89	0.679828	0.789437	4675.13										0.676014	0.78716	4985.5	0.00692494	0.00267319	1174.68
		50	0.665002	0.78517	3117.98	0.663123	0.780097	6265.99	0.675628	0.783117	4794.73	0.675628	0.783117	4794.73	0.677449	0.788465	6255.85	0.675413	0.785842	4676.62										0.67204	0.784301	4984.32	0.00625181	0.00286163	1175.52
		45	0.662884	0.782522	3119.13	0.660122	0.776999	6271.38	0.672302	0.780821	3914.65	0.672302	0.780821	3914.65	0.673972	0.784862	6256.82	0.671991	0.783031	4679.96										0.668929	0.781509	4692.76	0.00585938	0.00267846	1313.45
		40	0.66224	0.781608	3119.37	0.657859	0.775943	6270.89	0.66861	0.778067	3915.32	0.66861	0.778067	3915.32	0.671645	0.783167	6267.1	0.669313	0.780385	6260.72										0.66638	0.77954	4958.12	0.00521581	0.00266179	1462.15
		35	0.658203	0.777315	6054.37	0.655325	0.772116	6310.65	0.665312	0.775671	3915.8	0.665312	0.775671	3915.8	0.669237	0.780569	6295.75	0.665738	0.777197	6259.59										0.663188	0.776423	5458.66	0.00526879	0.00276661	1198.65
		30	0.655498	0.775016	6053.04	0.653036	0.770085	6307.89	0.663593	0.774494	3915.92	0.663593	0.774494	3915.92	0.666643	0.779296	6295.63	0.664111	0.776065	6258.99										0.661079	0.774908	5457.9	0.00545208	0.00297348	1197.97
		25	0.652256	0.772102	6054.28	0.65053	0.768632	6307.89	0.66161	0.772878	4263.67	0.66161	0.772878	4263.67	0.664607	0.777363	6294.75	0.660374	0.772534	6267.92										0.658498	0.772731	5575.36	0.00570352	0.00278343	1020.21
		20	0.650163	0.770221	6056.94	0.647243	0.765406	6319.23	0.659151	0.770693	4262.01	0.659151	0.770693	4262.01	0.663387	0.775533	6295.2	0.65815	0.770188	6268.43										0.656208	0.770456	5577.3	0.00615677	0.00320999	1023.09
		15	0.648756	0.769549	6016.11	0.644978	0.763979	6318.75	0.65774	0.769355	4261.44	0.65774	0.769355	4261.44	0.660658	0.77284	6295.04	0.656998	0.768408	6264.27										0.654478	0.768914	5569.51	0.00614519	0.00285685	1019.02
		10	0.646638	0.767838	6031.08	0.643288	0.763002	6318.8	0.656103	0.768032	4261.62	0.656103	0.768032	4261.62	0.657982	0.770174	6315.87	0.654449	0.765464	6495.65										0.652427	0.76709	5614.11	0.00598326	0.00249804	1058.16
		5	0.64429	0.76569	6030.39	0.64241	0.762269	6319.26	0.654579	0.766285	6526.45	0.654579	0.766285	6526.45	0.656447	0.76875	6318.28	0.652571	0.764392	6495.48										0.650813	0.765612	6369.39	0.00593908	0.00216419	192.5

[truncated: 7 more sheets: Table S10, Table S11, Table S12, Table S13, Table S14, Table S15, Table S16]
